# Supplementary material for: Bis{N,N-bis­[(diphenyl­phosphan­yl)meth­yl]aniline-κ2 P,P′}copper(I) tetra­fluoridoborate
Source: Acta Crystallogr Sect E Struct Rep Online. 2010 Dec 18;67(Pt 1):m96. doi: 10.1107/S160053681005186X (PMC3050340; doi:10.1107/S160053681005186X)
Supplement: Supplementary file 1 [file e-67-00m96-sup1.cif]

##############################################################################
###                                                                        ###
###        Electronic paper (Acta Crystallographica Section E)             ###
###                                                                        ###
##############################################################################
#                                                                            #
# This CIF contains the data in a paper accepted for publication in Acta     #
# Crystallographica Section E. It conforms to the requirements of Notes      #
# for Authors for Section E, and has been peer reviewed under the auspices   #
# of the IUCr Commission on Journals.                                        #
#                                                                            #
# Full details of the Crystallographic Information File format               #
# are given in the paper "The Crystallographic Information File (CIF):       #
# a New Standard Archive File for Crystallography" by S. R. Hall, F. H.      #
# Allen and I. D. Brown [Acta Cryst. (1991), A47, 655-685].                  #
#                                                                            #
# The current version of the core CIF dictionary is obtainable from          #
# ftp://ftp.iucr.org/pub/cif_core.dic. The current version number is 2.4.    #
#                                                                            #
# Software is freely available for graphical display of the structure(s) in  #
# this CIF.  For information consult the CIF home page http://www.iucr.org/  #
# cif/home.html                                                              #
#                                                                            #
# This file may be used for bona fide research purposes within the           #
# scientific community so long as proper attribution is given to the journal # 
# article from which it was obtained.                                        #
#                                                                            #
##############################################################################
                                             
data_I
_audit_creation_method     SHELXL-97
_chemical_name_systematic
;
Bis{<i>N</i>,<i>N</i>-bis[(diphenylphosphanyl)methyl]aniline-
\k^2^<i>P</i>,<i>P</i>'}copper(I) tetrafluoridoborate
;
_chemical_name_common     ?
_chemical_formula_moiety     'C64 H58 Cu N2 P4 +, B F4 -'
_chemical_formula_sum     'C64 H58 B Cu F4 N2 P4'
_chemical_formula_iupac     '[Cu (C32 H29 N1 P2)2] B F4'
_chemical_formula_weight     1129.35
_chemical_melting_point     ?
_symmetry_cell_setting     triclinic
_symmetry_space_group_name_H-M     'P -1'
_symmetry_space_group_name_Hall     '-P 1'
loop_
    _symmetry_equiv_pos_as_xyz
    'x, y, z'
    '-x, -y, -z'
_cell_length_a     11.004(2)
_cell_length_b     12.642(3)
_cell_length_c     21.725(4)
_cell_angle_alpha     79.601(3)
_cell_angle_beta     78.593(3)
_cell_angle_gamma     76.110(3)
_cell_volume     2847.7(10)
_cell_formula_units_Z     2
_cell_measurement_reflns_used     1884
_cell_measurement_theta_min     2.25
_cell_measurement_theta_max     21.71
_cell_measurement_temperature     296(2)
_exptl_crystal_description     'block'
_exptl_crystal_colour     'colourless'
_exptl_crystal_size_max     0.20
_exptl_crystal_size_mid     0.10
_exptl_crystal_size_min     0.10
_exptl_crystal_density_diffrn     1.317
_exptl_crystal_density_meas     ?
_exptl_crystal_density_method     'not measured'
_exptl_crystal_F_000     1172
_exptl_absorpt_coefficient_mu     0.551
_exptl_absorpt_correction_type     none
_exptl_absorpt_process_details     ?
_exptl_absorpt_correction_T_min     ?
_exptl_absorpt_correction_T_max     ?
_exptl_special_details
;
;
_diffrn_ambient_temperature     296(2)
_diffrn_radiation_type     MoK\a
_diffrn_radiation_wavelength     0.71073
_diffrn_radiation_source     'fine-focus sealed tube'
_diffrn_radiation_monochromator     graphite
_diffrn_measurement_device_type     'Bruker SMART 1000 CCD'
_diffrn_measurement_method     '\f and \w'
_diffrn_detector_area_resol_mean     ?
_diffrn_reflns_number     15689
_diffrn_reflns_av_R_equivalents     0.0354
_diffrn_reflns_av_sigmaI/netI     0.0779
_diffrn_reflns_theta_min     1.68
_diffrn_reflns_theta_max     25.00
_diffrn_reflns_theta_full     25.00
_diffrn_measured_fraction_theta_max     0.990
_diffrn_measured_fraction_theta_full     0.990
_diffrn_reflns_limit_h_min     -13
_diffrn_reflns_limit_h_max     12
_diffrn_reflns_limit_k_min     -14
_diffrn_reflns_limit_k_max     15
_diffrn_reflns_limit_l_min     -25
_diffrn_reflns_limit_l_max     22
_diffrn_standards_number     ?
_diffrn_standards_interval_count     ?
_diffrn_standards_interval_time     ?
_diffrn_standards_decay_%     ?
_refine_special_details
;
Refinement of <i>F</i>^2^ against ALL reflections. The weighted <i>R</i>-factor
<i>wR</i> and goodness of fit <i>S</i> are based on <i>F</i>^2^, conventional
<i>R</i>-factors <i>R</i> are based on <i>F</i>, with <i>F</i> set to zero for
negative <i>F</i>^2^. The threshold expression of <i>F</i>^2^ >
\s(<i>F</i>^2^) is used only for calculating <i>R</i>-factors(gt) <i>etc</i>.
and is not relevant to the choice of reflections for refinement.
<i>R</i>-factors based on <i>F</i>^2^ are statistically about twice as large
as those based on <i>F</i>, and <i>R</i>- factors based on ALL data will be
even larger.
;
_reflns_number_total     9918
_reflns_number_gt     6522
_reflns_threshold_expression     I>2\s(I)
_refine_ls_structure_factor_coef     Fsqd
_refine_ls_matrix_type     full
_refine_ls_R_factor_all     0.0933
_refine_ls_R_factor_gt     0.0588
_refine_ls_wR_factor_gt     0.1699
_refine_ls_wR_factor_ref     0.1976
_refine_ls_goodness_of_fit_ref     1.057
_refine_ls_restrained_S_all     1.057
_refine_ls_number_reflns     9918
_refine_ls_number_parameters     685
_refine_ls_number_restraints     0
_refine_ls_hydrogen_treatment     constr
_refine_ls_weighting_scheme     calc
_refine_ls_weighting_details
                 'calc w=1/[\s^2^(Fo^2^)+(0.1140P)^2^] where P=(Fo^2^+2Fc^2^)/3'
_atom_sites_solution_hydrogens     geom
_atom_sites_solution_primary     direct
_atom_sites_solution_secondary     difmap
_refine_ls_shift/su_max     0.000
_refine_ls_shift/su_mean     0.000
_refine_diff_density_max     0.725
_refine_diff_density_min     -0.472
_refine_ls_extinction_method     none
_refine_ls_extinction_coef     ?
loop_
    _atom_type_symbol
    _atom_type_description
    _atom_type_scat_dispersion_real
    _atom_type_scat_dispersion_imag
    _atom_type_scat_source
    'C' 'C' 0.0033 0.0016
                         'International Tables Vol C Tables 4.2.6.8 and 6.1.1.4'
    'H' 'H' 0.0000 0.0000
                         'International Tables Vol C Tables 4.2.6.8 and 6.1.1.4'
    'B' 'B' 0.0013 0.0007
                         'International Tables Vol C Tables 4.2.6.8 and 6.1.1.4'
    'N' 'N' 0.0061 0.0033
                         'International Tables Vol C Tables 4.2.6.8 and 6.1.1.4'
    'F' 'F' 0.0171 0.0103
                         'International Tables Vol C Tables 4.2.6.8 and 6.1.1.4'
    'P' 'P' 0.1023 0.0942
                         'International Tables Vol C Tables 4.2.6.8 and 6.1.1.4'
    'Cu' 'Cu' 0.3201 1.2651
                         'International Tables Vol C Tables 4.2.6.8 and 6.1.1.4'
_computing_data_collection     'SMART (Bruker, 1998)'
_computing_cell_refinement     'SAINT (Bruker, 1998)'
_computing_data_reduction     'SAINT (Bruker, 1998)'
_computing_structure_solution     'SHELXS97 (Sheldrick, 2008)'
_computing_structure_refinement     'SHELXL97 (Sheldrick, 2008)'
_computing_molecular_graphics     'SHELXTL (Sheldrick, 2008)'
_computing_publication_material     'SHELXTL (Sheldrick, 2008)'
loop_
    _atom_site_type_symbol
    _atom_site_label
    _atom_site_fract_x
    _atom_site_fract_y
    _atom_site_fract_z
    _atom_site_U_iso_or_equiv
    _atom_site_adp_type
    _atom_site_calc_flag
    _atom_site_refinement_flags
    _atom_site_occupancy
    _atom_site_disorder_assembly
    _atom_site_disorder_group
    C C1 0.1283(4) 0.5357(4) 0.15568(19) 0.0405(11) Uani d . 1 . .
    C C2 0.0669(5) 0.4537(4) 0.1860(2) 0.0449(12) Uani d . 1 . .
    H H2 0.0478 0.4436 0.2300 0.054 Uiso calc R 1 . .
    C C3 0.0330(5) 0.3855(5) 0.1521(2) 0.0590(14) Uani d . 1 . .
    H H3 -0.0078 0.3297 0.1733 0.071 Uiso calc R 1 . .
    C C4 0.0596(6) 0.4004(5) 0.0871(3) 0.0689(17) Uani d . 1 . .
    H H4 0.0375 0.3543 0.0642 0.083 Uiso calc R 1 . .
    C C5 0.1186(6) 0.4831(6) 0.0561(2) 0.0688(17) Uani d . 1 . .
    H H5 0.1356 0.4938 0.0120 0.083 Uiso calc R 1 . .
    C C6 0.1531(5) 0.5507(4) 0.0896(2) 0.0519(13) Uani d . 1 . .
    H H6 0.1931 0.6068 0.0680 0.062 Uiso calc R 1 . .
    C C7 0.0813(4) 0.7133(4) 0.19308(18) 0.0377(10) Uani d . 1 . .
    H H7A 0.0273 0.7111 0.2342 0.045 Uiso calc R 1 . .
    H H7B 0.0275 0.7280 0.1608 0.045 Uiso calc R 1 . .
    C C8 0.2195(5) 0.8354(4) 0.09759(18) 0.0450(12) Uani d . 1 . .
    C C9 0.1341(6) 0.8604(5) 0.0548(2) 0.0611(15) Uani d . 1 . .
    H H9 0.0475 0.8787 0.0695 0.073 Uiso calc R 1 . .
    C C10 0.1778(9) 0.8581(5) -0.0101(3) 0.090(2) Uani d . 1 . .
    H H10 0.1208 0.8760 -0.0387 0.108 Uiso calc R 1 . .
    C C11 0.3080(9) 0.8288(7) -0.0315(3) 0.097(3) Uani d . 1 . .
    H H11 0.3376 0.8259 -0.0745 0.116 Uiso calc R 1 . .
    C C12 0.3903(7) 0.8051(6) 0.0092(3) 0.084(2) Uani d . 1 . .
    H H12 0.4767 0.7863 -0.0059 0.100 Uiso calc R 1 . .
    C C13 0.3493(5) 0.8078(5) 0.0743(2) 0.0588(15) Uani d . 1 . .
    H H13 0.4081 0.7912 0.1019 0.071 Uiso calc R 1 . .
    C C14 0.0359(4) 0.9437(4) 0.19362(19) 0.0396(11) Uani d . 1 . .
    C C15 0.0258(6) 1.0410(5) 0.1515(3) 0.0627(15) Uani d . 1 . .
    H H15 0.0863 1.0475 0.1153 0.075 Uiso calc R 1 . .
    C C16 -0.0767(7) 1.1301(5) 0.1640(3) 0.0762(18) Uani d . 1 . .
    H H16 -0.0862 1.1944 0.1352 0.091 Uiso calc R 1 . .
    C C17 -0.1633(6) 1.1207(5) 0.2197(3) 0.0793(19) Uani d . 1 . .
    H H17 -0.2304 1.1794 0.2285 0.095 Uiso calc R 1 . .
    C C18 -0.1505(6) 1.0288(6) 0.2601(3) 0.087(2) Uani d . 1 . .
    H H18 -0.2085 1.0237 0.2974 0.104 Uiso calc R 1 . .
    C C19 -0.0523(6) 0.9399(5) 0.2478(3) 0.0682(16) Uani d . 1 . .
    H H19 -0.0459 0.8760 0.2770 0.082 Uiso calc R 1 . .
    C C20 0.2100(4) 0.5532(4) 0.24857(19) 0.0406(11) Uani d . 1 . .
    H H20A 0.2284 0.4741 0.2492 0.049 Uiso calc R 1 . .
    H H20B 0.1418 0.5714 0.2833 0.049 Uiso calc R 1 . .
    C C21 0.4793(5) 0.5208(4) 0.20502(19) 0.0407(11) Uani d . 1 . .
    C C22 0.4657(5) 0.5370(5) 0.1414(2) 0.0671(16) Uani d . 1 . .
    H H22 0.3926 0.5823 0.1284 0.081 Uiso calc R 1 . .
    C C23 0.5597(7) 0.4862(7) 0.0976(3) 0.087(2) Uani d . 1 . .
    H H23 0.5467 0.4926 0.0559 0.105 Uiso calc R 1 . .
    C C24 0.6731(7) 0.4258(6) 0.1151(3) 0.084(2) Uani d . 1 . .
    H H24 0.7386 0.3957 0.0849 0.101 Uiso calc R 1 . .
    C C25 0.6878(6) 0.4109(5) 0.1773(3) 0.081(2) Uani d . 1 . .
    H H25 0.7634 0.3703 0.1898 0.097 Uiso calc R 1 . .
    C C26 0.5890(5) 0.4568(4) 0.2220(3) 0.0594(14) Uani d . 1 . .
    H H26 0.5985 0.4433 0.2645 0.071 Uiso calc R 1 . .
    C C27 0.3773(4) 0.5157(4) 0.33799(19) 0.0398(11) Uani d . 1 . .
    C C28 0.4793(5) 0.5274(4) 0.3640(2) 0.0472(12) Uani d . 1 . .
    H H28 0.5315 0.5747 0.3423 0.057 Uiso calc R 1 . .
    C C29 0.5021(5) 0.4674(5) 0.4228(2) 0.0590(15) Uani d . 1 . .
    H H29 0.5712 0.4734 0.4396 0.071 Uiso calc R 1 . .
    C C30 0.4250(6) 0.4008(5) 0.4553(2) 0.0636(16) Uani d . 1 . .
    H H30 0.4405 0.3626 0.4947 0.076 Uiso calc R 1 . .
    C C31 0.3232(6) 0.3890(5) 0.4307(2) 0.0688(17) Uani d . 1 . .
    H H31 0.2706 0.3428 0.4534 0.083 Uiso calc R 1 . .
    C C32 0.2998(5) 0.4458(5) 0.3725(2) 0.0582(14) Uani d . 1 . .
    H H32 0.2315 0.4374 0.3560 0.070 Uiso calc R 1 . .
    C C33 0.5601(5) 0.9522(4) 0.3714(2) 0.0475(12) Uani d . 1 . .
    C C34 0.6664(6) 0.8906(6) 0.3953(3) 0.0729(18) Uani d . 1 . .
    H H34 0.6973 0.8177 0.3885 0.088 Uiso calc R 1 . .
    C C35 0.7264(7) 0.9388(8) 0.4297(3) 0.106(3) Uani d . 1 . .
    H H35 0.7970 0.8973 0.4469 0.127 Uiso calc R 1 . .
    C C36 0.6832(9) 1.0463(9) 0.4388(4) 0.125(4) Uani d . 1 . .
    H H36 0.7266 1.0790 0.4601 0.150 Uiso calc R 1 . .
    C C37 0.5780(10) 1.1046(8) 0.4169(5) 0.130(4) Uani d . 1 . .
    H H37 0.5466 1.1770 0.4245 0.156 Uiso calc R 1 . .
    C C38 0.5155(7) 1.0578(6) 0.3830(3) 0.087(2) Uani d . 1 . .
    H H38 0.4425 1.0990 0.3680 0.105 Uiso calc R 1 . .
    C C39 0.5760(4) 0.8560(4) 0.28194(18) 0.0431(11) Uani d . 1 . .
    H H39A 0.6091 0.7788 0.2955 0.052 Uiso calc R 1 . .
    H H39B 0.6473 0.8920 0.2682 0.052 Uiso calc R 1 . .
    C C40 0.6242(4) 0.8228(4) 0.15314(18) 0.0363(10) Uani d . 1 . .
    C C41 0.6929(5) 0.7163(4) 0.1626(2) 0.0537(13) Uani d . 1 . .
    H H41 0.6694 0.6696 0.1990 0.064 Uiso calc R 1 . .
    C C42 0.7968(5) 0.6777(5) 0.1186(3) 0.0600(14) Uani d . 1 . .
    H H42 0.8421 0.6056 0.1257 0.072 Uiso calc R 1 . .
    C C43 0.8326(6) 0.7450(6) 0.0652(3) 0.0733(18) Uani d . 1 . .
    H H43 0.9036 0.7199 0.0363 0.088 Uiso calc R 1 . .
    C C44 0.7635(7) 0.8495(6) 0.0546(3) 0.088(2) Uani d . 1 . .
    H H44 0.7864 0.8953 0.0177 0.106 Uiso calc R 1 . .
    C C45 0.6589(6) 0.8883(5) 0.0986(2) 0.0667(16) Uani d . 1 . .
    H H45 0.6123 0.9598 0.0906 0.080 Uiso calc R 1 . .
    C C46 0.4497(4) 1.0171(4) 0.18874(19) 0.0411(11) Uani d . 1 . .
    C C47 0.3670(5) 1.0561(4) 0.1449(2) 0.0523(13) Uani d . 1 . .
    H H47 0.3365 1.0060 0.1287 0.063 Uiso calc R 1 . .
    C C48 0.3294(6) 1.1660(5) 0.1248(3) 0.0652(15) Uani d . 1 . .
    H H48 0.2744 1.1895 0.0953 0.078 Uiso calc R 1 . .
    C C49 0.3720(6) 1.2415(5) 0.1480(3) 0.0702(17) Uani d . 1 . .
    H H49 0.3462 1.3163 0.1344 0.084 Uiso calc R 1 . .
    C C50 0.4532(6) 1.2058(5) 0.1916(3) 0.0729(17) Uani d . 1 . .
    H H50 0.4823 1.2567 0.2078 0.088 Uiso calc R 1 . .
    C C51 0.4924(5) 1.0938(5) 0.2117(2) 0.0593(14) Uani d . 1 . .
    H H51 0.5480 1.0705 0.2409 0.071 Uiso calc R 1 . .
    C C52 0.4153(4) 0.8343(4) 0.37680(18) 0.0410(11) Uani d . 1 . .
    H H52A 0.3931 0.8574 0.4186 0.049 Uiso calc R 1 . .
    H H52B 0.4642 0.7593 0.3811 0.049 Uiso calc R 1 . .
    C C53 0.1792(4) 0.9775(4) 0.35609(18) 0.0421(11) Uani d . 1 . .
    C C54 0.1717(5) 1.0548(5) 0.3028(2) 0.0643(16) Uani d . 1 . .
    H H54 0.2039 1.0338 0.2629 0.077 Uiso calc R 1 . .
    C C55 0.1158(7) 1.1645(6) 0.3087(3) 0.089(2) Uani d . 1 . .
    H H55 0.1134 1.2168 0.2726 0.106 Uiso calc R 1 . .
    C C56 0.0644(7) 1.1962(5) 0.3667(3) 0.091(2) Uani d . 1 . .
    H H56 0.0290 1.2698 0.3704 0.109 Uiso calc R 1 . .
    C C57 0.0656(7) 1.1180(5) 0.4196(3) 0.092(2) Uani d . 1 . .
    H H57 0.0268 1.1380 0.4591 0.111 Uiso calc R 1 . .
    C C58 0.1241(6) 1.0102(5) 0.4143(2) 0.0743(19) Uani d . 1 . .
    H H58 0.1266 0.9584 0.4506 0.089 Uiso calc R 1 . .
    C C59 0.1851(4) 0.7525(4) 0.41001(17) 0.0386(11) Uani d . 1 . .
    C C60 0.0745(5) 0.7287(5) 0.4004(2) 0.0557(14) Uani d . 1 . .
    H H60 0.0452 0.7556 0.3621 0.067 Uiso calc R 1 . .
    C C61 0.0068(6) 0.6656(5) 0.4471(2) 0.0658(16) Uani d . 1 . .
    H H61 -0.0682 0.6513 0.4403 0.079 Uiso calc R 1 . .
    C C62 0.0505(6) 0.6241(4) 0.5034(2) 0.0558(14) Uani d . 1 . .
    H H62 0.0047 0.5818 0.5348 0.067 Uiso calc R 1 . .
    C C63 0.1599(5) 0.6443(4) 0.5136(2) 0.0544(14) Uani d . 1 . .
    H H63 0.1896 0.6145 0.5515 0.065 Uiso calc R 1 . .
    C C64 0.2287(5) 0.7098(4) 0.4672(2) 0.0498(12) Uani d . 1 . .
    H H64 0.3029 0.7246 0.4747 0.060 Uiso calc R 1 . .
    Cu Cu1 0.32004(5) 0.78482(4) 0.24698(2) 0.03413(18) Uani d . 1 . .
    N N1 0.1681(4) 0.6071(3) 0.18859(15) 0.0399(9) Uani d . 1 . .
    N N2 0.4930(3) 0.9051(3) 0.33536(15) 0.0393(9) Uani d . 1 . .
    P P2 0.35284(11) 0.59476(10) 0.26073(5) 0.0351(3) Uani d . 1 . .
    P P1 0.16788(11) 0.82563(10) 0.18260(4) 0.0349(3) Uani d . 1 . .
    P P3 0.49074(11) 0.86914(10) 0.21416(4) 0.0348(3) Uani d . 1 . .
    P P4 0.26725(11) 0.83797(10) 0.34647(4) 0.0361(3) Uani d . 1 . .
    B B 0.8319(7) 0.5762(7) 0.3354(3) 0.071(2) Uani d . 1 . .
    F F1 0.7468(3) 0.5932(3) 0.38924(16) 0.0918(12) Uani d . 1 . .
    F F2 0.7789(5) 0.5524(6) 0.2914(2) 0.165(3) Uani d . 1 . .
    F F3 0.8676(4) 0.6782(4) 0.3124(2) 0.1322(18) Uani d . 1 . .
    F F4 0.9401(4) 0.5048(4) 0.34690(16) 0.0974(13) Uani d . 1 . .
loop_
    _atom_site_aniso_label
    _atom_site_aniso_U_11
    _atom_site_aniso_U_22
    _atom_site_aniso_U_33
    _atom_site_aniso_U_12
    _atom_site_aniso_U_13
    _atom_site_aniso_U_23
    C1 0.033(3) 0.045(3) 0.047(2) -0.004(2) -0.015(2) -0.012(2)
    C2 0.051(3) 0.043(3) 0.047(2) -0.015(2) -0.013(2) -0.0075(19)
    C3 0.064(4) 0.049(3) 0.074(3) -0.016(3) -0.026(3) -0.012(2)
    C4 0.081(5) 0.065(4) 0.070(3) -0.004(4) -0.030(3) -0.031(3)
    C5 0.075(4) 0.088(5) 0.049(3) -0.013(4) -0.022(3) -0.016(3)
    C6 0.060(4) 0.056(3) 0.043(2) -0.014(3) -0.019(2) -0.002(2)
    C7 0.035(3) 0.042(3) 0.037(2) -0.005(2) -0.0119(18) -0.0056(17)
    C8 0.055(3) 0.048(3) 0.035(2) -0.017(2) -0.011(2) -0.0022(18)
    C9 0.071(4) 0.073(4) 0.042(2) -0.019(3) -0.018(2) -0.001(2)
    C10 0.156(8) 0.082(5) 0.041(3) -0.031(5) -0.043(4) 0.004(3)
    C11 0.145(8) 0.117(6) 0.034(3) -0.056(6) 0.006(4) -0.010(3)
    C12 0.085(5) 0.109(6) 0.057(3) -0.040(4) 0.020(3) -0.022(3)
    C13 0.062(4) 0.070(4) 0.052(3) -0.032(3) 0.002(3) -0.015(2)
    C14 0.038(3) 0.040(3) 0.042(2) -0.009(2) -0.0149(19) 0.0029(18)
    C15 0.071(4) 0.054(4) 0.067(3) -0.012(3) -0.022(3) -0.007(3)
    C16 0.095(5) 0.037(4) 0.104(5) -0.007(3) -0.047(4) -0.005(3)
    C17 0.064(4) 0.052(4) 0.106(5) 0.010(3) -0.002(4) -0.013(3)
    C18 0.072(5) 0.054(4) 0.115(5) 0.008(4) 0.001(4) -0.008(4)
    C19 0.068(4) 0.055(4) 0.072(3) -0.002(3) -0.009(3) -0.002(3)
    C20 0.042(3) 0.040(3) 0.044(2) -0.014(2) -0.016(2) -0.0008(18)
    C21 0.040(3) 0.035(3) 0.048(2) -0.007(2) -0.008(2) -0.0074(18)
    C22 0.052(4) 0.088(5) 0.061(3) -0.003(3) -0.011(3) -0.024(3)
    C23 0.078(5) 0.125(6) 0.064(3) -0.022(5) 0.009(3) -0.046(4)
    C24 0.076(5) 0.081(5) 0.086(4) -0.018(4) 0.031(4) -0.037(4)
    C25 0.058(4) 0.061(4) 0.104(5) 0.013(3) 0.005(4) -0.017(3)
    C26 0.055(4) 0.046(3) 0.070(3) -0.003(3) -0.010(3) -0.002(2)
    C27 0.032(3) 0.040(3) 0.045(2) -0.001(2) -0.011(2) -0.0049(18)
    C28 0.048(3) 0.043(3) 0.053(3) -0.008(2) -0.016(2) -0.008(2)
    C29 0.061(4) 0.072(4) 0.044(2) -0.003(3) -0.022(2) -0.008(2)
    C30 0.074(4) 0.073(4) 0.037(2) -0.005(3) -0.019(3) 0.006(2)
    C31 0.077(4) 0.071(4) 0.055(3) -0.029(3) -0.014(3) 0.021(3)
    C32 0.058(4) 0.065(4) 0.059(3) -0.029(3) -0.026(2) 0.013(2)
    C33 0.050(3) 0.056(3) 0.045(2) -0.017(3) -0.009(2) -0.018(2)
    C34 0.077(5) 0.077(5) 0.079(4) -0.016(4) -0.028(3) -0.030(3)
    C35 0.089(6) 0.149(8) 0.101(5) -0.029(5) -0.042(4) -0.042(5)
    C36 0.112(8) 0.164(10) 0.139(7) -0.046(7) -0.021(6) -0.103(7)
    C37 0.118(8) 0.124(8) 0.179(9) -0.019(6) -0.029(7) -0.108(7)
    C38 0.077(5) 0.080(5) 0.119(5) -0.002(4) -0.031(4) -0.053(4)
    C39 0.038(3) 0.056(3) 0.040(2) -0.010(2) -0.0091(19) -0.015(2)
    C40 0.033(3) 0.039(3) 0.036(2) -0.008(2) -0.0007(18) -0.0099(17)
    C41 0.051(3) 0.054(4) 0.053(3) -0.008(3) -0.004(2) -0.008(2)
    C42 0.047(3) 0.054(4) 0.078(3) 0.003(3) -0.008(3) -0.025(3)
    C43 0.060(4) 0.085(5) 0.068(3) -0.008(4) 0.017(3) -0.034(3)
    C44 0.087(5) 0.092(5) 0.061(3) -0.012(4) 0.032(3) -0.004(3)
    C45 0.073(4) 0.046(3) 0.061(3) 0.001(3) 0.017(3) -0.005(2)
    C46 0.033(3) 0.042(3) 0.046(2) -0.009(2) 0.003(2) -0.0103(19)
    C47 0.056(3) 0.044(3) 0.059(3) -0.006(3) -0.017(2) -0.007(2)
    C48 0.059(4) 0.050(4) 0.083(4) -0.008(3) -0.016(3) 0.000(3)
    C49 0.068(4) 0.038(3) 0.095(4) -0.009(3) 0.000(3) 0.001(3)
    C50 0.088(5) 0.041(4) 0.095(4) -0.021(3) -0.010(4) -0.020(3)
    C51 0.063(4) 0.054(4) 0.065(3) -0.016(3) -0.015(3) -0.007(2)
    C52 0.041(3) 0.048(3) 0.037(2) -0.012(2) -0.0062(19) -0.0108(19)
    C53 0.039(3) 0.049(3) 0.036(2) -0.008(2) -0.0015(19) -0.0072(19)
    C54 0.069(4) 0.063(4) 0.047(3) 0.001(3) 0.007(2) -0.009(2)
    C55 0.113(6) 0.066(5) 0.065(3) 0.000(4) 0.005(4) 0.000(3)
    C56 0.123(6) 0.045(4) 0.090(4) 0.003(4) -0.001(4) -0.016(3)
    C57 0.131(6) 0.062(5) 0.069(4) 0.001(4) 0.011(4) -0.031(3)
    C58 0.108(5) 0.055(4) 0.047(3) -0.003(4) 0.005(3) -0.010(2)
    C59 0.047(3) 0.036(3) 0.0306(19) -0.006(2) -0.0043(18) -0.0049(16)
    C60 0.057(4) 0.071(4) 0.047(2) -0.026(3) -0.013(2) -0.007(2)
    C61 0.070(4) 0.075(4) 0.059(3) -0.036(3) -0.004(3) -0.004(3)
    C62 0.069(4) 0.043(3) 0.048(3) -0.012(3) 0.010(2) -0.008(2)
    C63 0.059(4) 0.056(4) 0.039(2) -0.008(3) -0.007(2) 0.008(2)
    C64 0.044(3) 0.056(3) 0.047(2) -0.008(3) -0.008(2) -0.005(2)
    Cu1 0.0349(4) 0.0381(3) 0.0309(3) -0.0084(3) -0.0073(2) -0.0056(2)
    N1 0.042(2) 0.036(2) 0.0456(18) -0.0072(19) -0.0185(17) -0.0045(15)
    N2 0.036(2) 0.049(2) 0.0366(17) -0.0130(19) -0.0030(15) -0.0121(15)
    P2 0.0338(7) 0.0367(7) 0.0362(5) -0.0069(5) -0.0101(5) -0.0042(4)
    P1 0.0369(7) 0.0372(7) 0.0317(5) -0.0084(5) -0.0096(4) -0.0026(4)
    P3 0.0336(7) 0.0389(7) 0.0323(5) -0.0091(5) -0.0029(4) -0.0061(4)
    P4 0.0360(7) 0.0420(7) 0.0303(5) -0.0078(6) -0.0041(4) -0.0073(4)
    B 0.049(4) 0.115(7) 0.040(3) -0.018(4) -0.010(3) 0.019(3)
    F1 0.074(3) 0.105(3) 0.085(2) -0.030(2) 0.0185(18) -0.004(2)
    F2 0.116(4) 0.293(8) 0.120(4) -0.052(4) -0.040(3) -0.080(4)
    F3 0.109(4) 0.118(4) 0.146(4) -0.049(3) 0.029(3) 0.022(3)
    F4 0.077(3) 0.116(3) 0.076(2) 0.008(2) -0.0128(19) 0.008(2)
_geom_special_details
;
All e.s.d.'s (except the e.s.d. in the dihedral angle between two l.s. planes)
are estimated using the full covariance matrix. The cell e.s.d.'s are taken
into account individually in the estimation of e.s.d.'s in distances, angles
and torsion angles; correlations between e.s.d.'s in cell parameters are only
used when they are defined by crystal symmetry. An approximate (isotropic)
treatment of cell e.s.d.'s is used for estimating e.s.d.'s involving l.s.
planes.
;
loop_
    _geom_bond_atom_site_label_1
    _geom_bond_atom_site_label_2
    _geom_bond_site_symmetry_2
    _geom_bond_distance
    _geom_bond_publ_flag
    C1 C2 . 1.370(6) ?
    C1 C6 . 1.394(6) ?
    C1 N1 . 1.438(5) ?
    C2 C3 . 1.384(6) ?
    C2 H2 . 0.9300 ?
    C3 C4 . 1.372(7) ?
    C3 H3 . 0.9300 ?
    C4 C5 . 1.366(8) ?
    C4 H4 . 0.9300 ?
    C5 C6 . 1.376(7) ?
    C5 H5 . 0.9300 ?
    C6 H6 . 0.9300 ?
    C7 N1 . 1.456(5) ?
    C7 P1 . 1.850(5) ?
    C7 H7A . 0.9700 ?
    C7 H7B . 0.9700 ?
    C8 C9 . 1.395(7) ?
    C8 C13 . 1.399(7) ?
    C8 P1 . 1.812(4) ?
    C9 C10 . 1.400(7) ?
    C9 H9 . 0.9300 ?
    C10 C11 . 1.396(10) ?
    C10 H10 . 0.9300 ?
    C11 C12 . 1.336(10) ?
    C11 H11 . 0.9300 ?
    C12 C13 . 1.400(7) ?
    C12 H12 . 0.9300 ?
    C13 H13 . 0.9300 ?
    C14 C19 . 1.371(7) ?
    C14 C15 . 1.390(7) ?
    C14 P1 . 1.829(5) ?
    C15 C16 . 1.411(8) ?
    C15 H15 . 0.9300 ?
    C16 C17 . 1.389(9) ?
    C16 H16 . 0.9300 ?
    C17 C18 . 1.320(9) ?
    C17 H17 . 0.9300 ?
    C18 C19 . 1.384(8) ?
    C18 H18 . 0.9300 ?
    C19 H19 . 0.9300 ?
    C20 N1 . 1.463(5) ?
    C20 P2 . 1.851(4) ?
    C20 H20A . 0.9700 ?
    C20 H20B . 0.9700 ?
    C21 C26 . 1.359(7) ?
    C21 C22 . 1.392(6) ?
    C21 P2 . 1.842(4) ?
    C22 C23 . 1.380(8) ?
    C22 H22 . 0.9300 ?
    C23 C24 . 1.382(9) ?
    C23 H23 . 0.9300 ?
    C24 C25 . 1.366(9) ?
    C24 H24 . 0.9300 ?
    C25 C26 . 1.395(8) ?
    C25 H25 . 0.9300 ?
    C26 H26 . 0.9300 ?
    C27 C32 . 1.392(7) ?
    C27 C28 . 1.401(6) ?
    C27 P2 . 1.826(4) ?
    C28 C29 . 1.399(6) ?
    C28 H28 . 0.9300 ?
    C29 C30 . 1.348(8) ?
    C29 H29 . 0.9300 ?
    C30 C31 . 1.382(8) ?
    C30 H30 . 0.9300 ?
    C31 C32 . 1.376(7) ?
    C31 H31 . 0.9300 ?
    C32 H32 . 0.9300 ?
    C33 C38 . 1.358(8) ?
    C33 C34 . 1.379(8) ?
    C33 N2 . 1.456(5) ?
    C34 C35 . 1.386(8) ?
    C34 H34 . 0.9300 ?
    C35 C36 . 1.365(12) ?
    C35 H35 . 0.9300 ?
    C36 C37 . 1.338(11) ?
    C36 H36 . 0.9300 ?
    C37 C38 . 1.385(9) ?
    C37 H37 . 0.9300 ?
    C38 H38 . 0.9300 ?
    C39 N2 . 1.461(5) ?
    C39 P3 . 1.860(4) ?
    C39 H39A . 0.9700 ?
    C39 H39B . 0.9700 ?
    C40 C45 . 1.362(6) ?
    C40 C41 . 1.378(7) ?
    C40 P3 . 1.831(4) ?
    C41 C42 . 1.387(7) ?
    C41 H41 . 0.9300 ?
    C42 C43 . 1.359(8) ?
    C42 H42 . 0.9300 ?
    C43 C44 . 1.361(9) ?
    C43 H43 . 0.9300 ?
    C44 C45 . 1.394(7) ?
    C44 H44 . 0.9300 ?
    C45 H45 . 0.9300 ?
    C46 C51 . 1.376(7) ?
    C46 C47 . 1.392(7) ?
    C46 P3 . 1.825(5) ?
    C47 C48 . 1.367(7) ?
    C47 H47 . 0.9300 ?
    C48 C49 . 1.366(8) ?
    C48 H48 . 0.9300 ?
    C49 C50 . 1.374(8) ?
    C49 H49 . 0.9300 ?
    C50 C51 . 1.393(8) ?
    C50 H50 . 0.9300 ?
    C51 H51 . 0.9300 ?
    C52 N2 . 1.454(5) ?
    C52 P4 . 1.862(4) ?
    C52 H52A . 0.9700 ?
    C52 H52B . 0.9700 ?
    C53 C54 . 1.376(7) ?
    C53 C58 . 1.380(6) ?
    C53 P4 . 1.824(5) ?
    C54 C55 . 1.393(8) ?
    C54 H54 . 0.9300 ?
    C55 C56 . 1.364(8) ?
    C55 H55 . 0.9300 ?
    C56 C57 . 1.374(9) ?
    C56 H56 . 0.9300 ?
    C57 C58 . 1.375(8) ?
    C57 H57 . 0.9300 ?
    C58 H58 . 0.9300 ?
    C59 C60 . 1.383(7) ?
    C59 C64 . 1.392(6) ?
    C59 P4 . 1.824(4) ?
    C60 C61 . 1.384(7) ?
    C60 H60 . 0.9300 ?
    C61 C62 . 1.373(7) ?
    C61 H61 . 0.9300 ?
    C62 C63 . 1.355(7) ?
    C62 H62 . 0.9300 ?
    C63 C64 . 1.404(7) ?
    C63 H63 . 0.9300 ?
    C64 H64 . 0.9300 ?
    Cu1 P1 . 2.2972(12) ?
    Cu1 P4 . 2.3024(11) ?
    Cu1 P3 . 2.3087(13) ?
    Cu1 P2 . 2.3153(14) ?
    B F2 . 1.324(8) ?
    B F4 . 1.347(8) ?
    B F1 . 1.360(7) ?
    B F3 . 1.415(9) ?
loop_
    _geom_angle_atom_site_label_1
    _geom_angle_atom_site_label_2
    _geom_angle_atom_site_label_3
    _geom_angle_site_symmetry_1
    _geom_angle_site_symmetry_3
    _geom_angle
    _geom_angle_publ_flag
    C2 C1 C6 . . 118.3(4) ?
    C2 C1 N1 . . 123.3(4) ?
    C6 C1 N1 . . 118.3(4) ?
    C1 C2 C3 . . 121.0(4) ?
    C1 C2 H2 . . 119.5 ?
    C3 C2 H2 . . 119.5 ?
    C4 C3 C2 . . 120.0(5) ?
    C4 C3 H3 . . 120.0 ?
    C2 C3 H3 . . 120.0 ?
    C5 C4 C3 . . 119.7(5) ?
    C5 C4 H4 . . 120.1 ?
    C3 C4 H4 . . 120.1 ?
    C4 C5 C6 . . 120.5(5) ?
    C4 C5 H5 . . 119.7 ?
    C6 C5 H5 . . 119.7 ?
    C5 C6 C1 . . 120.4(5) ?
    C5 C6 H6 . . 119.8 ?
    C1 C6 H6 . . 119.8 ?
    N1 C7 P1 . . 111.5(3) ?
    N1 C7 H7A . . 109.3 ?
    P1 C7 H7A . . 109.3 ?
    N1 C7 H7B . . 109.3 ?
    P1 C7 H7B . . 109.3 ?
    H7A C7 H7B . . 108.0 ?
    C9 C8 C13 . . 118.6(4) ?
    C9 C8 P1 . . 122.3(4) ?
    C13 C8 P1 . . 118.9(4) ?
    C8 C9 C10 . . 120.5(6) ?
    C8 C9 H9 . . 119.7 ?
    C10 C9 H9 . . 119.7 ?
    C11 C10 C9 . . 119.2(6) ?
    C11 C10 H10 . . 120.4 ?
    C9 C10 H10 . . 120.4 ?
    C12 C11 C10 . . 120.5(5) ?
    C12 C11 H11 . . 119.7 ?
    C10 C11 H11 . . 119.7 ?
    C11 C12 C13 . . 121.4(6) ?
    C11 C12 H12 . . 119.3 ?
    C13 C12 H12 . . 119.3 ?
    C8 C13 C12 . . 119.7(5) ?
    C8 C13 H13 . . 120.1 ?
    C12 C13 H13 . . 120.1 ?
    C19 C14 C15 . . 118.0(5) ?
    C19 C14 P1 . . 119.1(4) ?
    C15 C14 P1 . . 122.7(4) ?
    C14 C15 C16 . . 119.7(5) ?
    C14 C15 H15 . . 120.1 ?
    C16 C15 H15 . . 120.1 ?
    C17 C16 C15 . . 119.4(6) ?
    C17 C16 H16 . . 120.3 ?
    C15 C16 H16 . . 120.3 ?
    C18 C17 C16 . . 120.2(6) ?
    C18 C17 H17 . . 119.9 ?
    C16 C17 H17 . . 119.9 ?
    C17 C18 C19 . . 121.1(6) ?
    C17 C18 H18 . . 119.5 ?
    C19 C18 H18 . . 119.5 ?
    C14 C19 C18 . . 121.6(6) ?
    C14 C19 H19 . . 119.2 ?
    C18 C19 H19 . . 119.2 ?
    N1 C20 P2 . . 112.4(3) ?
    N1 C20 H20A . . 109.1 ?
    P2 C20 H20A . . 109.1 ?
    N1 C20 H20B . . 109.1 ?
    P2 C20 H20B . . 109.1 ?
    H20A C20 H20B . . 107.9 ?
    C26 C21 C22 . . 118.2(4) ?
    C26 C21 P2 . . 123.3(4) ?
    C22 C21 P2 . . 118.4(4) ?
    C23 C22 C21 . . 120.5(6) ?
    C23 C22 H22 . . 119.8 ?
    C21 C22 H22 . . 119.8 ?
    C22 C23 C24 . . 120.5(6) ?
    C22 C23 H23 . . 119.8 ?
    C24 C23 H23 . . 119.8 ?
    C25 C24 C23 . . 119.1(5) ?
    C25 C24 H24 . . 120.4 ?
    C23 C24 H24 . . 120.4 ?
    C24 C25 C26 . . 119.9(6) ?
    C24 C25 H25 . . 120.0 ?
    C26 C25 H25 . . 120.0 ?
    C21 C26 C25 . . 121.6(5) ?
    C21 C26 H26 . . 119.2 ?
    C25 C26 H26 . . 119.2 ?
    C32 C27 C28 . . 118.6(4) ?
    C32 C27 P2 . . 123.8(4) ?
    C28 C27 P2 . . 117.6(4) ?
    C29 C28 C27 . . 119.4(5) ?
    C29 C28 H28 . . 120.3 ?
    C27 C28 H28 . . 120.3 ?
    C30 C29 C28 . . 120.7(5) ?
    C30 C29 H29 . . 119.6 ?
    C28 C29 H29 . . 119.6 ?
    C29 C30 C31 . . 120.7(5) ?
    C29 C30 H30 . . 119.7 ?
    C31 C30 H30 . . 119.7 ?
    C32 C31 C30 . . 119.8(5) ?
    C32 C31 H31 . . 120.1 ?
    C30 C31 H31 . . 120.1 ?
    C31 C32 C27 . . 120.9(5) ?
    C31 C32 H32 . . 119.6 ?
    C27 C32 H32 . . 119.6 ?
    C38 C33 C34 . . 119.4(5) ?
    C38 C33 N2 . . 119.5(5) ?
    C34 C33 N2 . . 121.2(5) ?
    C33 C34 C35 . . 119.0(6) ?
    C33 C34 H34 . . 120.5 ?
    C35 C34 H34 . . 120.5 ?
    C36 C35 C34 . . 120.8(7) ?
    C36 C35 H35 . . 119.6 ?
    C34 C35 H35 . . 119.6 ?
    C37 C36 C35 . . 119.7(7) ?
    C37 C36 H36 . . 120.1 ?
    C35 C36 H36 . . 120.1 ?
    C36 C37 C38 . . 120.5(8) ?
    C36 C37 H37 . . 119.8 ?
    C38 C37 H37 . . 119.8 ?
    C33 C38 C37 . . 120.6(7) ?
    C33 C38 H38 . . 119.7 ?
    C37 C38 H38 . . 119.7 ?
    N2 C39 P3 . . 111.7(3) ?
    N2 C39 H39A . . 109.3 ?
    P3 C39 H39A . . 109.3 ?
    N2 C39 H39B . . 109.3 ?
    P3 C39 H39B . . 109.3 ?
    H39A C39 H39B . . 107.9 ?
    C45 C40 C41 . . 118.2(4) ?
    C45 C40 P3 . . 123.2(4) ?
    C41 C40 P3 . . 118.6(3) ?
    C40 C41 C42 . . 121.0(5) ?
    C40 C41 H41 . . 119.5 ?
    C42 C41 H41 . . 119.5 ?
    C43 C42 C41 . . 120.2(6) ?
    C43 C42 H42 . . 119.9 ?
    C41 C42 H42 . . 119.9 ?
    C42 C43 C44 . . 119.3(5) ?
    C42 C43 H43 . . 120.3 ?
    C44 C43 H43 . . 120.3 ?
    C43 C44 C45 . . 120.6(6) ?
    C43 C44 H44 . . 119.7 ?
    C45 C44 H44 . . 119.7 ?
    C40 C45 C44 . . 120.7(6) ?
    C40 C45 H45 . . 119.7 ?
    C44 C45 H45 . . 119.7 ?
    C51 C46 C47 . . 117.4(5) ?
    C51 C46 P3 . . 124.1(4) ?
    C47 C46 P3 . . 118.5(4) ?
    C48 C47 C46 . . 121.8(5) ?
    C48 C47 H47 . . 119.1 ?
    C46 C47 H47 . . 119.1 ?
    C49 C48 C47 . . 120.4(6) ?
    C49 C48 H48 . . 119.8 ?
    C47 C48 H48 . . 119.8 ?
    C48 C49 C50 . . 119.3(6) ?
    C48 C49 H49 . . 120.3 ?
    C50 C49 H49 . . 120.3 ?
    C49 C50 C51 . . 120.3(5) ?
    C49 C50 H50 . . 119.8 ?
    C51 C50 H50 . . 119.8 ?
    C46 C51 C50 . . 120.8(5) ?
    C46 C51 H51 . . 119.6 ?
    C50 C51 H51 . . 119.6 ?
    N2 C52 P4 . . 112.5(3) ?
    N2 C52 H52A . . 109.1 ?
    P4 C52 H52A . . 109.1 ?
    N2 C52 H52B . . 109.1 ?
    P4 C52 H52B . . 109.1 ?
    H52A C52 H52B . . 107.8 ?
    C54 C53 C58 . . 118.5(5) ?
    C54 C53 P4 . . 118.2(3) ?
    C58 C53 P4 . . 123.2(4) ?
    C53 C54 C55 . . 120.0(5) ?
    C53 C54 H54 . . 120.0 ?
    C55 C54 H54 . . 120.0 ?
    C56 C55 C54 . . 120.8(6) ?
    C56 C55 H55 . . 119.6 ?
    C54 C55 H55 . . 119.6 ?
    C55 C56 C57 . . 119.2(6) ?
    C55 C56 H56 . . 120.4 ?
    C57 C56 H56 . . 120.4 ?
    C56 C57 C58 . . 120.2(5) ?
    C56 C57 H57 . . 119.9 ?
    C58 C57 H57 . . 119.9 ?
    C57 C58 C53 . . 121.1(5) ?
    C57 C58 H58 . . 119.4 ?
    C53 C58 H58 . . 119.4 ?
    C60 C59 C64 . . 118.7(4) ?
    C60 C59 P4 . . 118.1(3) ?
    C64 C59 P4 . . 123.2(4) ?
    C59 C60 C61 . . 121.0(5) ?
    C59 C60 H60 . . 119.5 ?
    C61 C60 H60 . . 119.5 ?
    C62 C61 C60 . . 119.9(5) ?
    C62 C61 H61 . . 120.1 ?
    C60 C61 H61 . . 120.1 ?
    C63 C62 C61 . . 120.3(5) ?
    C63 C62 H62 . . 119.8 ?
    C61 C62 H62 . . 119.8 ?
    C62 C63 C64 . . 120.6(5) ?
    C62 C63 H63 . . 119.7 ?
    C64 C63 H63 . . 119.7 ?
    C59 C64 C63 . . 119.5(5) ?
    C59 C64 H64 . . 120.2 ?
    C63 C64 H64 . . 120.2 ?
    P1 Cu1 P4 . . 119.06(5) ?
    P1 Cu1 P3 . . 117.06(4) ?
    P4 Cu1 P3 . . 95.91(4) ?
    P1 Cu1 P2 . . 98.82(4) ?
    P4 Cu1 P2 . . 107.08(4) ?
    P3 Cu1 P2 . . 119.86(5) ?
    C1 N1 C7 . . 114.3(3) ?
    C1 N1 C20 . . 113.8(4) ?
    C7 N1 C20 . . 113.7(3) ?
    C52 N2 C33 . . 111.4(3) ?
    C52 N2 C39 . . 114.9(4) ?
    C33 N2 C39 . . 112.7(3) ?
    C27 P2 C21 . . 103.5(2) ?
    C27 P2 C20 . . 101.0(2) ?
    C21 P2 C20 . . 102.5(2) ?
    C27 P2 Cu1 . . 120.01(15) ?
    C21 P2 Cu1 . . 117.57(15) ?
    C20 P2 Cu1 . . 109.81(15) ?
    C8 P1 C14 . . 105.0(2) ?
    C8 P1 C7 . . 98.7(2) ?
    C14 P1 C7 . . 100.9(2) ?
    C8 P1 Cu1 . . 118.19(17) ?
    C14 P1 Cu1 . . 119.29(14) ?
    C7 P1 Cu1 . . 111.60(14) ?
    C46 P3 C40 . . 102.73(19) ?
    C46 P3 C39 . . 104.1(2) ?
    C40 P3 C39 . . 100.2(2) ?
    C46 P3 Cu1 . . 114.98(15) ?
    C40 P3 Cu1 . . 123.12(15) ?
    C39 P3 Cu1 . . 109.32(15) ?
    C53 P4 C59 . . 103.5(2) ?
    C53 P4 C52 . . 101.4(2) ?
    C59 P4 C52 . . 102.6(2) ?
    C53 P4 Cu1 . . 119.58(13) ?
    C59 P4 Cu1 . . 118.25(14) ?
    C52 P4 Cu1 . . 109.04(13) ?
    F2 B F4 . . 114.2(7) ?
    F2 B F1 . . 111.4(6) ?
    F4 B F1 . . 112.6(5) ?
    F2 B F3 . . 107.4(6) ?
    F4 B F3 . . 105.1(5) ?
    F1 B F3 . . 105.3(6) ?
loop_
    _geom_torsion_atom_site_label_1
    _geom_torsion_atom_site_label_2
    _geom_torsion_atom_site_label_3
    _geom_torsion_atom_site_label_4
    _geom_torsion_site_symmetry_1
    _geom_torsion_site_symmetry_2
    _geom_torsion_site_symmetry_3
    _geom_torsion_site_symmetry_4
    _geom_torsion
    _geom_torsion_publ_flag
    C6 C1 C2 C3 . . . . 1.6(7) ?
    N1 C1 C2 C3 . . . . -178.6(5) ?
    C1 C2 C3 C4 . . . . -0.7(8) ?
    C2 C3 C4 C5 . . . . -0.5(9) ?
    C3 C4 C5 C6 . . . . 0.9(9) ?
    C4 C5 C6 C1 . . . . 0.0(9) ?
    C2 C1 C6 C5 . . . . -1.2(8) ?
    N1 C1 C6 C5 . . . . 178.9(5) ?
    C13 C8 C9 C10 . . . . -0.2(8) ?
    P1 C8 C9 C10 . . . . -174.6(4) ?
    C8 C9 C10 C11 . . . . 1.0(9) ?
    C9 C10 C11 C12 . . . . -1.2(11) ?
    C10 C11 C12 C13 . . . . 0.5(11) ?
    C9 C8 C13 C12 . . . . -0.4(8) ?
    P1 C8 C13 C12 . . . . 174.2(4) ?
    C11 C12 C13 C8 . . . . 0.3(9) ?
    C19 C14 C15 C16 . . . . -3.0(8) ?
    P1 C14 C15 C16 . . . . -178.1(4) ?
    C14 C15 C16 C17 . . . . 2.7(9) ?
    C15 C16 C17 C18 . . . . -0.9(11) ?
    C16 C17 C18 C19 . . . . -0.6(12) ?
    C15 C14 C19 C18 . . . . 1.5(9) ?
    P1 C14 C19 C18 . . . . 176.8(5) ?
    C17 C18 C19 C14 . . . . 0.3(11) ?
    C26 C21 C22 C23 . . . . 2.1(9) ?
    P2 C21 C22 C23 . . . . 177.9(5) ?
    C21 C22 C23 C24 . . . . -5.3(10) ?
    C22 C23 C24 C25 . . . . 4.3(11) ?
    C23 C24 C25 C26 . . . . -0.2(10) ?
    C22 C21 C26 C25 . . . . 2.0(8) ?
    P2 C21 C26 C25 . . . . -173.6(5) ?
    C24 C25 C26 C21 . . . . -3.0(9) ?
    C32 C27 C28 C29 . . . . 1.3(7) ?
    P2 C27 C28 C29 . . . . -179.3(4) ?
    C27 C28 C29 C30 . . . . -1.8(8) ?
    C28 C29 C30 C31 . . . . 1.2(9) ?
    C29 C30 C31 C32 . . . . -0.2(9) ?
    C30 C31 C32 C27 . . . . -0.3(9) ?
    C28 C27 C32 C31 . . . . -0.3(8) ?
    P2 C27 C32 C31 . . . . -179.6(4) ?
    C38 C33 C34 C35 . . . . -1.2(10) ?
    N2 C33 C34 C35 . . . . -179.5(6) ?
    C33 C34 C35 C36 . . . . -1.4(12) ?
    C34 C35 C36 C37 . . . . 3.3(15) ?
    C35 C36 C37 C38 . . . . -2.5(16) ?
    C34 C33 C38 C37 . . . . 1.9(11) ?
    N2 C33 C38 C37 . . . . -179.8(7) ?
    C36 C37 C38 C33 . . . . -0.1(15) ?
    C45 C40 C41 C42 . . . . 1.7(8) ?
    P3 C40 C41 C42 . . . . -178.4(4) ?
    C40 C41 C42 C43 . . . . 0.1(8) ?
    C41 C42 C43 C44 . . . . -1.7(10) ?
    C42 C43 C44 C45 . . . . 1.5(11) ?
    C41 C40 C45 C44 . . . . -1.9(9) ?
    P3 C40 C45 C44 . . . . 178.2(5) ?
    C43 C44 C45 C40 . . . . 0.3(11) ?
    C51 C46 C47 C48 . . . . 0.2(7) ?
    P3 C46 C47 C48 . . . . 178.3(4) ?
    C46 C47 C48 C49 . . . . -0.4(8) ?
    C47 C48 C49 C50 . . . . 0.1(9) ?
    C48 C49 C50 C51 . . . . 0.4(9) ?
    C47 C46 C51 C50 . . . . 0.3(7) ?
    P3 C46 C51 C50 . . . . -177.7(4) ?
    C49 C50 C51 C46 . . . . -0.6(9) ?
    C58 C53 C54 C55 . . . . 3.6(9) ?
    P4 C53 C54 C55 . . . . -174.0(5) ?
    C53 C54 C55 C56 . . . . -2.1(11) ?
    C54 C55 C56 C57 . . . . -1.5(12) ?
    C55 C56 C57 C58 . . . . 3.5(12) ?
    C56 C57 C58 C53 . . . . -2.0(12) ?
    C54 C53 C58 C57 . . . . -1.7(9) ?
    P4 C53 C58 C57 . . . . 175.8(5) ?
    C64 C59 C60 C61 . . . . 1.2(8) ?
    P4 C59 C60 C61 . . . . -179.1(4) ?
    C59 C60 C61 C62 . . . . -1.1(9) ?
    C60 C61 C62 C63 . . . . -0.2(9) ?
    C61 C62 C63 C64 . . . . 1.4(8) ?
    C60 C59 C64 C63 . . . . -0.1(7) ?
    P4 C59 C64 C63 . . . . -179.7(4) ?
    C62 C63 C64 C59 . . . . -1.2(8) ?
    C2 C1 N1 C7 . . . . -97.9(5) ?
    C6 C1 N1 C7 . . . . 82.0(5) ?
    C2 C1 N1 C20 . . . . 35.1(6) ?
    C6 C1 N1 C20 . . . . -145.1(4) ?
    P1 C7 N1 C1 . . . . -141.0(3) ?
    P1 C7 N1 C20 . . . . 86.0(4) ?
    P2 C20 N1 C1 . . . . 138.9(3) ?
    P2 C20 N1 C7 . . . . -87.9(4) ?
    P4 C52 N2 C33 . . . . 146.8(3) ?
    P4 C52 N2 C39 . . . . -83.5(4) ?
    C38 C33 N2 C52 . . . . -101.4(6) ?
    C34 C33 N2 C52 . . . . 76.9(6) ?
    C38 C33 N2 C39 . . . . 127.7(6) ?
    C34 C33 N2 C39 . . . . -54.0(6) ?
    P3 C39 N2 C52 . . . . 83.3(4) ?
    P3 C39 N2 C33 . . . . -147.6(3) ?
    C32 C27 P2 C21 . . . . -105.7(4) ?
    C28 C27 P2 C21 . . . . 75.0(4) ?
    C32 C27 P2 C20 . . . . 0.1(5) ?
    C28 C27 P2 C20 . . . . -179.2(3) ?
    C32 C27 P2 Cu1 . . . . 120.8(4) ?
    C28 C27 P2 Cu1 . . . . -58.5(4) ?
    C26 C21 P2 C27 . . . . -24.3(5) ?
    C22 C21 P2 C27 . . . . 160.1(4) ?
    C26 C21 P2 C20 . . . . -129.0(4) ?
    C22 C21 P2 C20 . . . . 55.4(4) ?
    C26 C21 P2 Cu1 . . . . 110.5(4) ?
    C22 C21 P2 Cu1 . . . . -65.1(4) ?
    N1 C20 P2 C27 . . . . 179.4(3) ?
    N1 C20 P2 C21 . . . . -73.9(4) ?
    N1 C20 P2 Cu1 . . . . 51.7(3) ?
    P1 Cu1 P2 C27 . . . . -140.72(17) ?
    P4 Cu1 P2 C27 . . . . -16.53(18) ?
    P3 Cu1 P2 C27 . . . . 90.97(18) ?
    P1 Cu1 P2 C21 . . . . 92.04(17) ?
    P4 Cu1 P2 C21 . . . . -143.77(17) ?
    P3 Cu1 P2 C21 . . . . -36.28(18) ?
    P1 Cu1 P2 C20 . . . . -24.49(14) ?
    P4 Cu1 P2 C20 . . . . 99.70(15) ?
    P3 Cu1 P2 C20 . . . . -152.80(14) ?
    C9 C8 P1 C14 . . . . -43.7(5) ?
    C13 C8 P1 C14 . . . . 141.9(4) ?
    C9 C8 P1 C7 . . . . 60.1(5) ?
    C13 C8 P1 C7 . . . . -114.3(4) ?
    C9 C8 P1 Cu1 . . . . -179.6(4) ?
    C13 C8 P1 Cu1 . . . . 6.0(5) ?
    C19 C14 P1 C8 . . . . 156.6(4) ?
    C15 C14 P1 C8 . . . . -28.3(5) ?
    C19 C14 P1 C7 . . . . 54.4(5) ?
    C15 C14 P1 C7 . . . . -130.5(4) ?
    C19 C14 P1 Cu1 . . . . -68.1(5) ?
    C15 C14 P1 Cu1 . . . . 107.0(4) ?
    N1 C7 P1 C8 . . . . 74.9(3) ?
    N1 C7 P1 C14 . . . . -177.9(3) ?
    N1 C7 P1 Cu1 . . . . -50.2(3) ?
    P4 Cu1 P1 C8 . . . . 155.58(18) ?
    P3 Cu1 P1 C8 . . . . 40.99(19) ?
    P2 Cu1 P1 C8 . . . . -89.18(18) ?
    P4 Cu1 P1 C14 . . . . 26.00(18) ?
    P3 Cu1 P1 C14 . . . . -88.59(17) ?
    P2 Cu1 P1 C14 . . . . 141.24(17) ?
    P4 Cu1 P1 C7 . . . . -91.03(15) ?
    P3 Cu1 P1 C7 . . . . 154.38(14) ?
    P2 Cu1 P1 C7 . . . . 24.21(15) ?
    C51 C46 P3 C40 . . . . -96.1(4) ?
    C47 C46 P3 C40 . . . . 86.0(4) ?
    C51 C46 P3 C39 . . . . 8.0(4) ?
    C47 C46 P3 C39 . . . . -169.9(4) ?
    C51 C46 P3 Cu1 . . . . 127.6(4) ?
    C47 C46 P3 Cu1 . . . . -50.3(4) ?
    C45 C40 P3 C46 . . . . -10.2(5) ?
    C41 C40 P3 C46 . . . . 169.9(4) ?
    C45 C40 P3 C39 . . . . -117.4(5) ?
    C41 C40 P3 C39 . . . . 62.8(4) ?
    C45 C40 P3 Cu1 . . . . 121.4(4) ?
    C41 C40 P3 Cu1 . . . . -58.5(4) ?
    N2 C39 P3 C46 . . . . 64.9(4) ?
    N2 C39 P3 C40 . . . . 170.9(3) ?
    N2 C39 P3 Cu1 . . . . -58.5(4) ?
    P1 Cu1 P3 C46 . . . . 47.73(15) ?
    P4 Cu1 P3 C46 . . . . -79.23(15) ?
    P2 Cu1 P3 C46 . . . . 167.20(15) ?
    P1 Cu1 P3 C40 . . . . -78.72(18) ?
    P4 Cu1 P3 C40 . . . . 154.32(18) ?
    P2 Cu1 P3 C40 . . . . 40.75(18) ?
    P1 Cu1 P3 C39 . . . . 164.39(16) ?
    P4 Cu1 P3 C39 . . . . 37.42(16) ?
    P2 Cu1 P3 C39 . . . . -76.15(16) ?
    C54 C53 P4 C59 . . . . -148.8(4) ?
    C58 C53 P4 C59 . . . . 33.8(5) ?
    C54 C53 P4 C52 . . . . 105.2(4) ?
    C58 C53 P4 C52 . . . . -72.3(5) ?
    C54 C53 P4 Cu1 . . . . -14.7(5) ?
    C58 C53 P4 Cu1 . . . . 167.9(4) ?
    C60 C59 P4 C53 . . . . 80.7(4) ?
    C64 C59 P4 C53 . . . . -99.7(4) ?
    C60 C59 P4 C52 . . . . -174.1(4) ?
    C64 C59 P4 C52 . . . . 5.5(4) ?
    C60 C59 P4 Cu1 . . . . -54.2(4) ?
    C64 C59 P4 Cu1 . . . . 125.5(3) ?
    N2 C52 P4 C53 . . . . -68.8(3) ?
    N2 C52 P4 C59 . . . . -175.6(3) ?
    N2 C52 P4 Cu1 . . . . 58.3(3) ?
    P1 Cu1 P4 C53 . . . . -46.61(19) ?
    P3 Cu1 P4 C53 . . . . 78.89(18) ?
    P2 Cu1 P4 C53 . . . . -157.37(18) ?
    P1 Cu1 P4 C59 . . . . 80.97(18) ?
    P3 Cu1 P4 C59 . . . . -153.52(18) ?
    P2 Cu1 P4 C59 . . . . -29.78(18) ?
    P1 Cu1 P4 C52 . . . . -162.48(16) ?
    P3 Cu1 P4 C52 . . . . -36.97(17) ?
    P2 Cu1 P4 C52 . . . . 86.77(17) ?
loop_
    _geom_hbond_atom_site_label_D
    _geom_hbond_atom_site_label_H
    _geom_hbond_atom_site_label_A
    _geom_hbond_site_symmetry_A
    _geom_hbond_distance_DH
    _geom_hbond_distance_HA
    _geom_hbond_distance_DA
    _geom_hbond_angle_DHA
    C22 H22 N1 . 0.93 2.53 3.189(6) 128
    C7 H7A F3 1_455 0.97 2.25 3.181(6) 161
    C18 H18 Cg1 1_455 0.93 2.72 3.653(6) 177
    C42 H42 Cg2 1_655 0.93 2.88 3.678(5) 144
data_global
_journal_date_recd_electronic     2010-11-27
_journal_date_accepted     2010-12-10
_journal_name_full     'Acta Crystallographica, Section E'
_journal_year     2011
_journal_volume     67
_journal_issue      1
_journal_page_first     m96
_journal_page_last     m96
_journal_paper_category     QM
_journal_coeditor_code     RZ2534
_publ_contact_author_name     'Qing-Ling Ni'
_publ_contact_author_address
;
College of Chemistry and Chemical Engineering
Guangxi Normal University
Yucai Road 15
Guilin 541004
People's Republic of China
;
_publ_contact_author_email     'shangjing6688@yahoo.com.cn'
_publ_contact_author_fax     ?
_publ_contact_author_phone     ?
_publ_section_title
;\
Bis{<i>N</i>,<i>N</i>-bis[(diphenylphosphanyl)methyl]aniline-\
\k^2^<i>P</i>,<i>P</i>'}copper(I) tetrafluoridoborate
;
loop_
    _publ_author_name
    _publ_author_address
    'Jing Shang'
;
School of Chemistry and Chemical Engineering,
Guangxi Normal University,
Guilin 541004,
People's Republic of China
;
    'Li-Li Huang'
;
SiChuan College of Chemical Technology,
Luzhou 646005,
People's Republic of China
;
    'Ting-Hong Huang'
;
School of Chemistry and Chemical Engineering,
Guangxi Normal University,
Guilin 541004,
People's Republic of China
;
    'Kai Ma'
;
School of Chemistry and Chemical Engineering,
Guangxi Normal University,
Guilin 541004,
People's Republic of China
;
    'Qing-Ling Ni'
;
School of Chemistry and Chemical Engineering,
Guangxi Normal University,
Guilin 541004,
People's Republic of China
;
