# Supplementary material for: Bis{N,N-bis­[(diphenyl­phosphan­yl)meth­yl]aniline-κ2 P,P′}copper(I) tetra­fluoridoborate
Source: Acta Crystallogr Sect E Struct Rep Online. 2010 Dec 18;67(Pt 1):m96. doi: 10.1107/S160053681005186X (PMC3050340; doi:10.1107/S160053681005186X)
Supplement: Supplementary file 2 [file e-67-00m96-Isup2.hkl]

# 
# h,k,l, Fc-squared, Fo-squared, sigma(Fo-squared) and status flag 
# 
data_I
_shelx_title ' 1 in P-1' 
_shelx_refln_list_code          4 
_shelx_F_calc_maximum      238.97 
_exptl_crystal_F_000      1172.00 
_reflns_d_resolution_high  0.8409 
 
loop_ 
 _symmetry_equiv_pos_as_xyz 
 'x, y, z' 
 '-x, -y, -z' 
 
_cell_length_a    11.0039 
_cell_length_b    12.6424 
_cell_length_c    21.7246 
_cell_angle_alpha  79.601 
_cell_angle_beta   78.593 
_cell_angle_gamma  76.110 
 
_shelx_F_squared_multiplier     1.000 
 
loop_ 
 _refln_index_h 
 _refln_index_k 
 _refln_index_l 
 _refln_F_squared_calc 
 _refln_F_squared_meas 
 _refln_F_squared_sigma 
 _refln_observed_status 
   1   0   0     1989.41     1972.29    143.21 o 
   2   0   0      280.68      467.31     27.13 o 
   3   0   0      549.62      602.66     13.79 o 
   4   0   0      275.35      212.09     13.85 o 
   5   0   0     2212.71     1801.00     77.97 o 
   6   0   0     6789.58     6903.09     88.12 o 
   7   0   0      515.05      661.92     61.20 o 
   8   0   0      535.54      656.61     54.97 o 
   9   0   0      286.94      376.13     59.09 o 
  10   0   0       79.73      101.15     40.13 o 
  11   0   0      121.95      142.92     46.08 o 
  12   0   0      341.47      403.15     98.42 o 
 -12   1   0      209.81      238.48     71.92 o 
 -11   1   0       41.90       47.66     40.06 o 
 -10   1   0       60.48       47.31     36.52 o 
  -9   1   0       28.70       36.39     34.21 o 
  -8   1   0        3.66        0.00     25.30 o 
  -7   1   0      520.68      664.47     48.60 o 
  -6   1   0     1009.59      758.73     72.55 o 
  -5   1   0      303.51      279.53     39.93 o 
  -4   1   0        6.14       31.94     14.90 o 
  -3   1   0      110.47      218.61     23.97 o 
  -2   1   0      133.24      118.71     16.83 o 
  -1   1   0    16502.09    18279.19    207.45 o 
   0   1   0      251.43      198.29     14.51 o 
   1   1   0     3465.04     3543.14    111.67 o 
   2   1   0       10.11       20.19     10.09 o 
   3   1   0     1247.27     1306.05     39.48 o 
   4   1   0      314.29      347.89     33.34 o 
   5   1   0     1960.74     2115.05     91.06 o 
   6   1   0       15.01       11.57      9.91 o 
   7   1   0     2441.64     2394.08     48.61 o 
   8   1   0        9.14       17.11     24.68 o 
   9   1   0      315.11      337.53     54.48 o 
  10   1   0        6.26        0.00     31.22 o 
  11   1   0       96.60       92.15     46.53 o 
  12   1   0        2.60        0.00     60.57 o 
 -12   2   0       22.19       10.73     63.72 o 
 -11   2   0        2.24        0.00     36.52 o 
 -10   2   0       20.51        0.00     32.74 o 
  -9   2   0        2.49        0.00     26.32 o 
  -8   2   0        2.04        0.00     22.43 o 
  -7   2   0      220.54      223.01     41.25 o 
  -6   2   0      230.38      238.92     28.21 o 
  -5   2   0      131.17      210.09     38.80 o 
  -4   2   0      972.63      767.38     58.36 o 
  -3   2   0      712.39      736.45     16.70 o 
  -2   2   0     2795.68     2947.64     46.06 o 
  -1   2   0     4718.18     4792.13     62.75 o 
   0   2   0     5081.49     5667.06     97.99 o 
   1   2   0      663.07      621.44     55.52 o 
   2   2   0    19963.13    21272.74    475.70 o 
   3   2   0    15551.96    16809.11    454.88 o 
   4   2   0      358.24      367.18     28.39 o 
   5   2   0     1030.59     1100.24     47.23 o 
   6   2   0     2069.53     1871.00     79.43 o 
   7   2   0        0.36       11.57      7.64 o 
   8   2   0     1870.03     2082.09    152.36 o 
   9   2   0      296.99      364.34     44.47 o 
  10   2   0      249.11      322.21     57.74 o 
  11   2   0       87.09      114.19     45.40 o 
  12   2   0      475.11      582.32    131.23 o 
 -11   3   0        3.74       10.11     39.83 o 
 -10   3   0       80.12       33.76     36.38 o 
  -9   3   0       93.54      115.99     34.13 o 
  -8   3   0       22.89       15.05     26.52 o 
  -7   3   0      198.35      243.79     35.92 o 
  -6   3   0       57.50      111.22     36.28 o 
  -5   3   0     4049.74     4163.32    117.35 o 
  -4   3   0     3064.34     3267.94     90.56 o 
  -3   3   0      170.70      143.15     20.12 o 
  -2   3   0        3.57        3.92      6.21 o 
  -1   3   0    17341.73    18073.24    222.20 o 
   0   3   0    36530.14    38176.09    554.25 o 
   1   3   0     6587.60     6793.55    244.16 o 
   2   3   0      563.05      521.76     36.59 o 
   3   3   0     1848.67     1760.22     59.94 o 
   4   3   0     4061.88     4125.46    186.12 o 
   5   3   0       39.18        7.57     23.97 o 
   6   3   0      244.84      221.45     35.33 o 
   7   3   0       17.34       16.04     22.43 o 
   8   3   0        3.77        7.07     10.89 o 
   9   3   0     1879.26     1816.83    104.52 o 
  10   3   0      600.39      698.07     65.92 o 
  11   3   0      430.26      440.34     56.94 o 
  12   3   0       43.99       71.92     74.45 o 
 -11   4   0       32.89       47.63     40.50 o 
 -10   4   0       54.36       42.50     40.56 o 
  -9   4   0      203.11      229.90     41.98 o 
  -8   4   0      426.35      442.90     77.29 o 
  -7   4   0     1105.67     1040.38     58.99 o 
  -6   4   0      387.08      351.35     39.74 o 
  -5   4   0     2491.09     2483.28     90.32 o 
  -4   4   0      370.76      438.33     27.84 o 
  -3   4   0        5.27       20.34     15.09 o 
  -2   4   0     1748.60     1809.78     54.50 o 
  -1   4   0    10281.21    10707.04    147.67 o 
   0   4   0     1590.42     1641.61     61.83 o 
   1   4   0    13126.51    13178.90    303.46 o 
   2   4   0     5393.64     5928.58    232.17 o 
   3   4   0       51.16       71.29     29.02 o 
   4   4   0      398.84      454.25     53.63 o 
   5   4   0     2688.68     2900.89    128.70 o 
   6   4   0      187.17      221.45     33.44 o 
   7   4   0      641.20      524.91     48.58 o 
   8   4   0      817.19      936.44     53.16 o 
   9   4   0      375.43      430.49     45.76 o 
  10   4   0       14.06       16.15     34.09 o 
  11   4   0       14.36       10.20     39.07 o 
  12   4   0      172.64      134.38     80.12 o 
 -10   5   0      896.73      876.54     84.26 o 
  -9   5   0      317.51      286.82     49.73 o 
  -8   5   0        8.14        3.13     29.02 o 
  -7   5   0       70.77       63.09     32.57 o 
  -6   5   0      550.77      588.94     65.77 o 
  -5   5   0      545.84      652.61     36.38 o 
  -4   5   0     2434.38     2091.56    107.42 o 
  -3   5   0     2351.02     2209.34    105.39 o 
  -2   5   0     2308.45     2683.81     84.86 o 
  -1   5   0        2.18        0.00     11.27 o 
   0   5   0     3444.43     3648.50    193.69 o 
   1   5   0      523.38      465.61     71.29 o 
   2   5   0    16643.97    17178.82    548.25 o 
   3   5   0     8863.91     9214.32    322.39 o 
   4   5   0      427.82      603.77     93.37 o 
   5   5   0       53.76       62.46     33.44 o 
   6   5   0      648.92      591.79     54.89 o 
   7   5   0      963.70     1015.12    110.41 o 
   8   5   0     3462.79     3410.02    184.85 o 
   9   5   0       10.84        3.56     31.85 o 
  10   5   0       30.03       27.17     36.93 o 
  11   5   0      151.32      153.94     84.54 o 
  12   5   0        0.45        0.00     71.92 o 
 -10   6   0      141.80      175.00     57.10 o 
  -9   6   0       31.17       10.82     32.06 o 
  -8   6   0       65.10       60.14     37.69 o 
  -7   6   0       23.47        3.03     25.20 o 
  -6   6   0      300.61      242.94     31.73 o 
  -5   6   0     2232.05     1982.37     94.87 o 
  -4   6   0     1417.90     1333.78     88.61 o 
  -3   6   0       34.17        1.19     14.47 o 
  -2   6   0      552.90      539.17     87.38 o 
  -1   6   0       26.32        9.46     20.82 o 
   0   6   0      245.42      262.46     62.46 o 
   1   6   0     2576.45     2016.99     91.48 o 
   2   6   0      749.09      914.18     56.15 o 
   3   6   0     7733.15     8093.83    251.10 o 
   4   6   0     2879.35     2824.55    193.69 o 
   5   6   0     2090.86     1837.82    143.85 o 
   6   6   0      298.34      386.74     58.04 o 
   7   6   0     3465.46     3556.39    141.32 o 
   8   6   0      213.96      225.23     46.69 o 
   9   6   0      976.97      972.22     74.45 o 
  10   6   0      395.10      562.79     82.26 o 
  11   6   0       13.95       23.97     76.34 o 
  12   6   0        8.81       23.34     76.97 o 
  -9   7   0       74.88       41.70     39.26 o 
  -8   7   0        6.45        0.00     27.59 o 
  -7   7   0        8.02       35.15     28.12 o 
  -6   7   0       62.25       72.13     25.60 o 
  -5   7   0        1.18        0.00     22.29 o 
  -4   7   0      453.48      497.31     44.69 o 
  -3   7   0      462.41      411.71     47.47 o 
  -2   7   0      196.52      253.72     25.55 o 
  -1   7   0        1.38        0.00     28.39 o 
   0   7   0      201.47      295.26     37.22 o 
   1   7   0      933.62     1193.03     73.82 o 
   2   7   0      964.70      928.69     99.05 o 
   3   7   0     3475.78     3593.61    196.21 o 
   4   7   0      137.07      230.28     56.15 o 
   5   7   0      214.10      165.93     64.98 o 
   6   7   0      929.43      948.88    136.91 o 
   7   7   0       20.61       17.67     49.21 o 
   8   7   0     1334.84     1470.63     97.16 o 
   9   7   0       98.42      115.45     56.78 o 
  10   7   0       20.22       72.55     56.78 o 
  11   7   0       77.37      138.80     82.02 o 
  -9   8   0       92.64       87.22     46.38 o 
  -8   8   0        9.02        7.58     36.18 o 
  -7   8   0       21.20       14.29     30.68 o 
  -6   8   0      128.34      123.49     35.00 o 
  -5   8   0       75.94       91.41     32.19 o 
  -4   8   0       71.32      100.11     33.90 o 
  -3   8   0       37.55        1.72     21.97 o 
  -2   8   0        4.50        0.00     34.70 o 
  -1   8   0       64.17       35.33     43.53 o 
   0   8   0       97.65      174.76     45.42 o 
   1   8   0        4.12        6.94     34.70 o 
   2   8   0     4237.70     4495.80    145.74 o 
   3   8   0      869.12     1135.62    130.60 o 
   4   8   0        9.12       12.62     36.59 o 
   5   8   0      158.09      134.38     65.61 o 
   6   8   0      507.70      572.86    112.93 o 
   7   8   0     1062.52      845.41    145.11 o 
   8   8   0      152.27      168.45     70.03 o 
   9   8   0       20.38       27.13     63.72 o 
  10   8   0      412.63      475.70    101.58 o 
  -8   9   0      106.20      103.57     48.28 o 
  -7   9   0        0.75        8.01     44.79 o 
  -6   9   0      329.93      311.79     50.17 o 
  -5   9   0      867.14      835.58    131.54 o 
  -4   9   0      323.09      341.58     40.44 o 
  -3   9   0        7.72       27.08     24.98 o 
  -2   9   0      367.97      467.50    104.73 o 
  -1   9   0      216.61      211.98     75.71 o 
   0   9   0      313.78      323.02     85.80 o 
   1   9   0      532.58      525.54    104.10 o 
   2   9   0     1098.96     1090.83    105.99 o 
   3   9   0       12.97        0.00     34.07 o 
   4   9   0      611.02      646.67     89.59 o 
   5   9   0       27.12       27.13     44.79 o 
   6   9   0      180.31      152.68     52.36 o 
   7   9   0       48.76       27.76     54.89 o 
   8   9   0        3.36        0.00     60.57 o 
   9   9   0      661.60      892.73    106.62 o 
  10   9   0       28.71       41.64     80.12 o 
  -7  10   0      289.67      267.50     82.65 o 
  -6  10   0      164.30      151.51     43.56 o 
  -5  10   0       19.76        0.01     30.74 o 
  -4  10   0     1110.01     1201.00    102.77 o 
  -3  10   0      624.44      625.85    131.86 o 
  -2  10   0      154.47       97.79     56.15 o 
  -1  10   0      189.01      194.95     49.21 o 
   0  10   0       17.51       20.19     44.79 o 
   1  10   0      241.45      259.30     71.92 o 
   2  10   0      469.16      509.77     76.34 o 
   3  10   0      446.85      483.90     64.35 o 
   4  10   0      246.55      168.45     53.63 o 
   5  10   0     1244.76     1439.72    107.25 o 
   6  10   0      178.87      182.96     61.20 o 
   7  10   0        1.50        0.00     54.26 o 
   8  10   0      321.43      265.61     75.71 o 
   9  10   0       41.50        8.20     77.60 o 
  10  10   0       88.66      136.91     90.85 o 
  -6  11   0       94.85      136.98     51.28 o 
  -5  11   0      345.78      413.87    117.35 o 
  -4  11   0       15.65       12.62     59.94 o 
  -3  11   0      547.46      417.03     74.45 o 
  -2  11   0       73.77       59.94     44.79 o 
  -1  11   0       37.97       56.15     37.85 o 
   0  11   0      266.38      275.70     61.83 o 
   1  11   0      439.10      415.13     63.72 o 
   2  11   0      176.50      260.56     60.57 o 
   3  11   0      155.75      219.55     53.63 o 
   4  11   0       71.38       54.89     61.83 o 
   5  11   0      101.09      100.94     54.89 o 
   6  11   0      198.52      288.32     78.86 o 
   7  11   0      208.31      254.88     97.16 o 
   8  11   0      198.71      229.65     97.16 o 
   9  11   0      198.05      195.58     83.91 o 
  -5  12   0      121.49       90.22     65.61 o 
  -4  12   0       59.44       45.42     71.29 o 
  -3  12   0        5.99        0.00     56.78 o 
  -2  12   0      901.94     1105.97    118.61 o 
  -1  12   0       65.59       37.85     68.14 o 
   0  12   0      140.66      168.45     54.89 o 
   1  12   0       16.67        0.00     46.69 o 
   2  12   0        3.80       12.62     57.41 o 
   3  12   0       40.55       70.03     54.26 o 
   4  12   0      380.32      472.55     71.29 o 
   5  12   0      439.38      564.66     86.43 o 
   6  12   0        1.30        0.00     51.10 o 
   7  12   0        2.49        0.00     64.98 o 
   8  12   0      469.74      549.52     94.64 o 
   9  12   0      155.64      110.41     94.00 o 
  -3  13   0        1.18        4.42     63.72 o 
  -2  13   0       53.03      102.84     88.33 o 
  -1  13   0        8.66       44.79     60.57 o 
   0  13   0       50.11       23.34     63.09 o 
   1  13   0        1.90       31.55     60.57 o 
   2  13   0       26.69       11.36     56.15 o 
   3  13   0        4.11        5.68     58.04 o 
   4  13   0      126.65      108.52     66.24 o 
   5  13   0       17.57       15.14     69.40 o 
   6  13   0        0.94        0.00     68.14 o 
   7  13   0        2.44        0.00     69.40 o 
   8  13   0       51.04      128.07     86.43 o 
  -1  14   0       70.75       33.44     68.14 o 
   0  14   0       31.76       47.32     76.34 o 
   1  14   0        0.65        0.00     60.57 o 
   2  14   0       51.72       44.16     72.55 o 
   3  14   0        2.14        0.00     53.63 o 
   4  14   0        3.18        0.00     64.98 o 
   5  14   0       86.52      148.89     95.90 o 
   6  14   0       11.46        8.83     71.92 o 
  -6 -14   1        0.58        0.00     73.82 o 
  -5 -14   1      254.67      140.06     80.12 o 
  -4 -14   1      113.96      182.96     90.85 o 
  -3 -14   1        2.16        0.00     58.04 o 
  -2 -14   1       26.30       15.77     61.20 o 
  -1 -14   1      199.81      152.68     59.94 o 
   0 -14   1        4.59        0.00     57.41 o 
   1 -14   1      100.74      151.42     73.82 o 
  -8 -13   1       93.47      101.58     84.54 o 
  -7 -13   1        8.18        5.68     64.98 o 
  -6 -13   1        3.18        0.00     65.61 o 
  -5 -13   1      269.33      227.12     73.18 o 
  -4 -13   1      122.32      112.30     68.77 o 
  -3 -13   1        2.18        0.63     52.36 o 
  -2 -13   1       69.54       54.26     70.66 o 
  -1 -13   1       78.31       76.97     60.57 o 
   0 -13   1        6.20        1.89     58.67 o 
   1 -13   1       60.48       63.72     59.94 o 
   2 -13   1       14.66        0.00     66.88 o 
   3 -13   1      103.81      107.25     70.66 o 
  -8 -12   1        9.02       39.12     71.29 o 
  -7 -12   1      398.28      452.99     93.37 o 
  -6 -12   1      277.64      411.98     93.37 o 
  -5 -12   1      171.33      181.07     77.60 o 
  -4 -12   1       79.26      107.25     66.24 o 
  -3 -12   1       15.72       26.50     50.47 o 
  -2 -12   1        2.28       25.24     49.84 o 
  -1 -12   1      104.58       92.74     63.72 o 
   0 -12   1      197.49      154.57     78.86 o 
   1 -12   1      157.68      140.06     61.83 o 
   2 -12   1        4.13       13.25     61.20 o 
   3 -12   1       30.73       46.69     66.88 o 
   4 -12   1       97.59       50.47     70.03 o 
   5 -12   1        2.55        0.00     63.72 o 
  -9 -11   1       90.54      186.75     85.17 o 
  -8 -11   1      137.55      129.33     83.91 o 
  -7 -11   1       36.09       37.22     56.78 o 
  -6 -11   1      715.65      619.55    101.58 o 
  -5 -11   1     1420.44     1417.00    116.09 o 
  -4 -11   1      114.46      136.91     74.45 o 
  -3 -11   1      201.77      200.63     58.67 o 
  -2 -11   1      779.20      731.85     98.42 o 
  -1 -11   1      288.56      232.80     81.39 o 
   0 -11   1       75.13       17.67     49.84 o 
   1 -11   1      170.89      217.03     89.59 o 
   2 -11   1      636.73      602.51    128.07 o 
   3 -11   1      146.23       77.60     61.83 o 
   4 -11   1      191.57       55.52     58.67 o 
   5 -11   1       33.50       49.84     76.97 o 
   6 -11   1       62.11        0.00     66.24 o 
  -9 -10   1      264.32      306.62    104.73 o 
  -8 -10   1      130.22      212.61     72.55 o 
  -7 -10   1      504.64      647.94    110.41 o 
  -6 -10   1      588.94      688.94     71.92 o 
  -5 -10   1       96.32      102.84     53.00 o 
  -4 -10   1      318.13      327.44     61.20 o 
  -3 -10   1        7.96       39.75     44.16 o 
  -2 -10   1      398.77      378.54     59.30 o 
  -1 -10   1      537.59      584.85    114.82 o 
   0 -10   1        3.66       23.34     43.53 o 
   1 -10   1       21.61       11.99     42.90 o 
   2 -10   1      317.27      356.46     98.42 o 
   3 -10   1      818.55      851.72    117.35 o 
   4 -10   1      179.51      174.13     77.60 o 
   5 -10   1      134.81      210.49     55.20 o 
   6 -10   1       62.33       94.65     36.53 o 
   7 -10   1       91.20      100.63     44.64 o 
  -9  -9   1       33.56       81.39     78.23 o 
  -8  -9   1      822.14      975.37     96.53 o 
  -7  -9   1      122.74      188.64     71.29 o 
  -6  -9   1     1092.35     1223.95    127.44 o 
  -5  -9   1      140.10      114.19     53.00 o 
  -4  -9   1       23.62       38.48     46.06 o 
  -3  -9   1      498.67      515.45    102.21 o 
  -2  -9   1     1929.39     2031.50    180.44 o 
  -1  -9   1      428.92      437.85     87.70 o 
   0  -9   1      174.67      176.02     63.72 o 
   1  -9   1      385.73      434.69     77.60 o 
   2  -9   1        1.71        0.00     38.48 o 
   3  -9   1      533.59      531.22    117.35 o 
   4  -9   1      937.30     1065.77    207.88 o 
   5  -9   1       20.44        9.96     30.69 o 
   6  -9   1      137.83      129.33     43.46 o 
   7  -9   1       22.40        8.23     30.38 o 
   8  -9   1       74.94       43.41     37.80 o 
 -11  -8   1      129.56      189.27     88.33 o 
  -9  -8   1     1083.41     1157.70    167.82 o 
  -8  -8   1      281.14      379.80    104.73 o 
  -7  -8   1      122.60      108.52     64.35 o 
  -6  -8   1      305.74      229.02     58.04 o 
  -5  -8   1     1483.57     1555.80     94.00 o 
  -4  -8   1      123.55      159.62     62.46 o 
  -3  -8   1      485.08      567.81     73.18 o 
  -2  -8   1       20.21       20.19     35.96 o 
  -1  -8   1      600.95      546.36     51.10 o 
   0  -8   1      150.68      131.23     44.79 o 
   1  -8   1       55.93       22.71     37.85 o 
   2  -8   1       57.17       64.35     47.95 o 
   3  -8   1       13.13        9.00     21.75 o 
   4  -8   1      583.54      630.37     51.73 o 
   5  -8   1      551.14      509.95     82.65 o 
   6  -8   1      254.43      176.20     58.04 o 
   7  -8   1       40.05       34.85     31.41 o 
   8  -8   1        6.56       11.34     34.87 o 
   9  -8   1      164.73      140.36     53.60 o 
 -11  -7   1       84.25       87.70     85.80 o 
 -10  -7   1      368.36      337.53     34.70 o 
  -9  -7   1      344.66      286.43     78.86 o 
  -8  -7   1        2.53        1.32     30.42 o 
  -7  -7   1     1187.77     1357.70    172.87 o 
  -6  -7   1     1402.29     1670.63    102.21 o 
  -5  -7   1       45.78       35.96     43.53 o 
  -4  -7   1     1023.22      868.75    117.35 o 
  -3  -7   1      897.72      925.53    116.72 o 
  -2  -7   1     4625.55     4595.49    148.89 o 
  -1  -7   1      764.59      695.88     95.90 o 
   0  -7   1       14.05       11.99     34.07 o 
   1  -7   1       67.89      120.50     48.58 o 
   2  -7   1      946.61     1058.65    117.35 o 
   3  -7   1      103.20      164.86     28.09 o 
   4  -7   1      215.64      165.77     32.58 o 
   5  -7   1      754.28      656.27     69.59 o 
   6  -7   1       73.16       55.26     33.42 o 
   7  -7   1       27.05       16.06     28.46 o 
   8  -7   1        1.66        0.00     30.08 o 
   9  -7   1       31.11       24.61     36.35 o 
 -12  -6   1       17.83       40.38     80.76 o 
 -11  -6   1       13.29        0.00     72.55 o 
 -10  -6   1       13.22       63.09     67.51 o 
  -9  -6   1       58.33       80.12     41.64 o 
  -8  -6   1     1356.53     1521.10    105.36 o 
  -7  -6   1     1202.94     1146.35    123.66 o 
  -6  -6   1      715.39      808.18     73.82 o 
  -5  -6   1      636.24      736.89    111.67 o 
  -4  -6   1      130.17      118.61     40.38 o 
  -3  -6   1    13563.72    13017.39    365.92 o 
  -2  -6   1      119.45       87.70     30.28 o 
  -1  -6   1      141.69      181.07     31.55 o 
   0  -6   1      650.65      752.03     47.95 o 
   1  -6   1     1004.82     1275.05    125.55 o 
   2  -6   1     1223.54     1173.66    109.46 o 
   3  -6   1      833.86      753.04     54.71 o 
   4  -6   1     2013.07     1895.07    108.13 o 
   5  -6   1       70.84       56.88     31.37 o 
   6  -6   1      233.98      172.16     38.44 o 
   7  -6   1       19.27       21.18     27.12 o 
   8  -6   1       82.76       83.64     42.40 o 
   9  -6   1        0.98       15.95     31.80 o 
  10  -6   1       91.28       87.06     45.32 o 
 -12  -5   1      233.47      232.17    109.15 o 
 -11  -5   1      168.94      172.24     76.97 o 
 -10  -5   1      500.04      590.52    131.23 o 
  -9  -5   1     1068.99      990.70     45.11 o 
  -8  -5   1     1027.36      588.63     70.66 o 
  -7  -5   1      999.33     1117.96    117.35 o 
  -6  -5   1       56.78       42.27     32.81 o 
  -5  -5   1       10.99       11.36     21.45 o 
  -4  -5   1     1499.49     1889.55    145.74 o 
  -3  -5   1      159.99      137.54     45.42 o 
  -2  -5   1      749.42      777.90     46.06 o 
  -1  -5   1     1207.86      980.42     51.10 o 
   0  -5   1      842.99      981.05     75.71 o 
   1  -5   1    13900.97    14443.86    468.13 o 
   2  -5   1     2968.43     2986.03     94.27 o 
   3  -5   1       22.81       16.47     14.90 o 
   4  -5   1      468.31      485.82     29.55 o 
   5  -5   1     1010.22     1042.38    112.93 o 
   6  -5   1       46.01       65.79     38.17 o 
   7  -5   1      687.30      668.54     49.66 o 
   8  -5   1       72.80       78.33     36.13 o 
   9  -5   1      148.14      100.79     46.60 o 
  10  -5   1      160.47      151.50     50.53 o 
 -12  -4   1       52.16       94.00     83.28 o 
 -11  -4   1       51.83       83.28     71.92 o 
 -10  -4   1        6.51       17.40     33.37 o 
  -9  -4   1      148.18       42.73    101.26 o 
  -8  -4   1        2.17       14.46     12.18 o 
  -7  -4   1      163.70       75.08     28.39 o 
  -6  -4   1      239.98      106.62     39.12 o 
  -5  -4   1      517.64      594.31     75.71 o 
  -4  -4   1      222.91      172.87     23.97 o 
  -3  -4   1      225.27      277.60     31.55 o 
  -2  -4   1     4342.15     4589.18    213.24 o 
  -1  -4   1    10364.19    10377.07    301.57 o 
   0  -4   1     5362.95     5719.12    214.51 o 
   1  -4   1     2623.99     2718.52     76.71 o 
   2  -4   1      645.39      650.23     28.89 o 
   3  -4   1       13.31       38.17     16.51 o 
   4  -4   1     1389.82     1216.48     43.63 o 
   5  -4   1        1.73        0.62     17.27 o 
   6  -4   1     1388.89     1378.42     75.91 o 
   7  -4   1      473.05      364.43     56.43 o 
   8  -4   1      139.51       79.69     33.34 o 
   9  -4   1      157.79      141.32     46.95 o 
  10  -4   1      360.15      322.47     57.41 o 
  11  -4   1        7.23       16.27     40.42 o 
 -12  -3   1      143.85      144.48     74.45 o 
 -11  -3   1      200.50      222.08     94.00 o 
 -10  -3   1      478.44      211.95    108.52 o 
  -9  -3   1       31.88       36.86     33.05 o 
  -8  -3   1     1488.79     1412.50     43.16 o 
  -7  -3   1       12.81       13.72      8.70 o 
  -6  -3   1      214.97        5.05     22.71 o 
  -5  -3   1      135.12        8.20     18.93 o 
  -4  -3   1      196.78        3.79     13.88 o 
  -2  -3   1      449.70      620.81     39.12 o 
  -1  -3   1        6.58        0.00     13.88 o 
   0  -3   1     4644.40     4983.49    135.64 o 
   1  -3   1      831.28      892.46     53.63 o 
   2  -3   1        5.22        6.65     10.60 o 
   3  -3   1     5110.08     5080.14    128.39 o 
   4  -3   1      907.68      781.82     32.39 o 
   5  -3   1     1679.60     1745.82     69.26 o 
   6  -3   1     1625.13     1762.62    118.92 o 
   7  -3   1      813.82      773.70     58.90 o 
   8  -3   1     1515.21     1585.91    118.61 o 
   9  -3   1       90.63       92.10     32.96 o 
  10  -3   1       90.05       60.26     38.45 o 
  11  -3   1        4.68        2.94     37.64 o 
 -12  -2   1       62.39       27.76     73.82 o 
 -11  -2   1      907.02      963.39    138.17 o 
 -10  -2   1      779.64      880.61     67.73 o 
  -9  -2   1     2095.02     2034.01     83.84 o 
  -8  -2   1       88.00       76.67     54.57 o 
  -7  -2   1       18.36       25.30     13.70 o 
  -6  -2   1      127.03      137.21     40.53 o 
  -5  -2   1      204.17        0.00     18.30 o 
  -4  -2   1     5799.29       36.59     19.56 o 
  -3  -2   1       19.63        5.68     11.99 o 
  -2  -2   1    20160.95        3.79      8.20 o 
  -1  -2   1     3339.07     3524.22    128.07 o 
   0  -2   1     4356.18     4535.55    131.86 o 
   1  -2   1    27782.67    29363.81    452.31 o 
   2  -2   1     9257.83     9131.79    210.41 o 
   3  -2   1     7361.51     7222.75     86.35 o 
   4  -2   1       12.76       12.74     12.09 o 
   5  -2   1      990.07      936.34     39.46 o 
   6  -2   1     2483.31     2365.79    102.22 o 
   7  -2   1        8.09        0.00     20.92 o 
   8  -2   1      183.56      150.82     33.06 o 
   9  -2   1        1.63        0.00     25.00 o 
  10  -2   1       19.45       10.20     30.80 o 
  11  -2   1        0.14       14.14     39.10 o 
  12  -2   1      228.87      202.78     58.36 o 
 -12  -1   1      361.41      362.14     97.79 o 
 -11  -1   1       27.46       30.91     58.67 o 
 -10  -1   1        1.03        7.71     31.44 o 
  -9  -1   1      100.96       97.91     42.90 o 
  -8  -1   1      870.43     1004.70     62.77 o 
  -7  -1   1        8.95       31.71     10.52 o 
  -6  -1   1     3715.51     3225.75     84.30 o 
  -5  -1   1     1677.18     1694.05     38.42 o 
  -4  -1   1      127.27      108.71     32.91 o 
  -3  -1   1        5.92        0.00      9.46 o 
  -2  -1   1     9373.48     9050.91    217.03 o 
  -1  -1   1     2558.08     2985.43     92.11 o 
   0  -1   1    28974.25    29516.73    651.09 o 
   1  -1   1      121.16      136.71      7.24 o 
   2  -1   1     2543.53     2483.23    101.58 o 
   3  -1   1     1502.28     1585.79     55.18 o 
   4  -1   1      325.06      370.44     41.64 o 
   5  -1   1     1278.58     1392.88     48.98 o 
   6  -1   1      208.06      200.06     27.92 o 
   7  -1   1      461.74      501.25     55.83 o 
   8  -1   1       35.33        7.31     23.89 o 
   9  -1   1      103.04       55.01     28.56 o 
  10  -1   1       60.72       64.90     38.71 o 
  11  -1   1       27.05        3.17     38.32 o 
  12  -1   1       99.71      158.55     49.26 o 
 -12   0   1       47.08        0.00     54.89 o 
 -11   0   1        4.15        0.00     54.26 o 
 -10   0   1      153.62      123.38     49.22 o 
  -9   0   1      395.33      319.25     43.41 o 
  -8   0   1      392.87      457.71     52.87 o 
  -7   0   1     1716.04     1566.56     87.38 o 
  -6   0   1      362.89      347.60     13.66 o 
  -5   0   1      237.24      227.12     11.75 o 
  -4   0   1      252.33      250.00      9.67 o 
  -3   0   1     1461.42     1525.17     30.62 o 
  -2   0   1      651.12      858.33     16.96 o 
  -1   0   1    16227.68    16257.57    380.12 o 
   1   0   1    12870.82    13256.05    201.61 o 
   2   0   1       98.50       56.31      5.10 o 
   3   0   1     1573.21     1668.24     43.56 o 
   4   0   1     9494.24     9909.62    200.77 o 
   5   0   1     1669.74     1437.97     27.75 o 
   6   0   1     1585.93     1393.40     51.81 o 
   7   0   1     3896.95     4141.99    111.89 o 
   8   0   1      309.31      311.40     37.97 o 
   9   0   1       51.43       72.83     32.29 o 
  10   0   1       57.91       23.24     33.38 o 
  11   0   1        6.89        0.00     33.45 o 
  12   0   1        5.89        0.00     42.29 o 
 -12   1   1      209.52      146.37     83.91 o 
 -11   1   1       24.51        6.31     49.21 o 
 -10   1   1        1.40        5.82     33.05 o 
  -9   1   1      137.45      169.94     64.98 o 
  -8   1   1       71.32       47.52     33.76 o 
  -7   1   1      239.76      223.01     39.84 o 
  -6   1   1     2918.75     3390.02     63.69 o 
  -5   1   1      743.46      739.99     22.59 o 
  -4   1   1        0.61        3.99      2.47 o 
  -3   1   1      227.77      274.24      7.64 o 
  -2   1   1     6180.42     6217.36     74.68 o 
  -1   1   1      456.39      341.52     14.92 o 
   0   1   1    35605.10    34515.27    609.77 o 
   1   1   1     2260.68     2675.64     38.84 o 
   2   1   1    10012.84    11222.93    178.76 o 
   3   1   1     6509.85     6675.27    122.44 o 
   4   1   1      662.64      647.41     45.42 o 
   5   1   1     1875.93     1611.58     75.61 o 
   6   1   1     2380.34     2363.62     77.46 o 
   7   1   1      745.57      652.14     23.00 o 
   8   1   1      341.66      372.95     53.94 o 
   9   1   1        2.31       12.88     28.06 o 
  10   1   1       16.63        6.01     30.25 o 
  11   1   1      134.60      143.00     45.92 o 
  12   1   1      236.33      261.53     58.96 o 
 -11   2   1       10.10       34.70     38.38 o 
 -10   2   1        7.27        0.00     31.59 o 
  -9   2   1      218.83      262.15     43.26 o 
  -8   2   1       65.75       89.36     29.54 o 
  -7   2   1      130.78      137.78     36.36 o 
  -6   2   1      213.15      260.42     27.59 o 
  -5   2   1      352.88      322.16     33.81 o 
  -4   2   1      118.13      120.36     13.65 o 
  -3   2   1      722.54      754.51     14.99 o 
  -2   2   1       92.55      165.76     18.18 o 
  -1   2   1     3180.74     3352.62     71.08 o 
   0   2   1     1202.53     1046.19     18.64 o 
   1   2   1     1811.50     2145.47     49.85 o 
   2   2   1    10238.93    10920.51    162.69 o 
   3   2   1     5283.12     5001.16    186.12 o 
   4   2   1    10463.08     9772.66    242.90 o 
   5   2   1      499.80      531.16     38.17 o 
   6   2   1        0.37        0.32     18.94 o 
   7   2   1     3272.84     3249.01    178.23 o 
   8   2   1       60.27       81.95     29.19 o 
   9   2   1     1213.35     1181.71     99.67 o 
  10   2   1      424.29      419.31     64.58 o 
  11   2   1      865.79      926.81     79.77 o 
  12   2   1        3.19       20.96     44.44 o 
 -11   3   1       85.60      119.70     44.42 o 
 -10   3   1       34.24       27.32     35.56 o 
  -9   3   1      153.08      157.21     41.22 o 
  -8   3   1      933.28     1025.24     59.25 o 
  -7   3   1     1767.15     1737.18     77.13 o 
  -6   3   1      508.43      517.92     49.21 o 
  -5   3   1     1413.84     1354.88     32.76 o 
  -4   3   1     2675.70     2684.14     44.57 o 
  -3   3   1     1009.72     1059.16     23.61 o 
  -2   3   1     1359.07     1414.83     43.04 o 
  -1   3   1    29639.30    31280.66    347.43 o 
   0   3   1    15085.74    15512.02    189.44 o 
   1   3   1    11477.69    12764.31    189.75 o 
   2   3   1     4707.43     4908.03     93.06 o 
   3   3   1     6729.73     7919.08    126.46 o 
   4   3   1     1772.64     1321.74     53.63 o 
   5   3   1       54.47        5.68     22.08 o 
   6   3   1     9404.72     9692.08    231.96 o 
   7   3   1       15.40        0.00     20.92 o 
   8   3   1     1651.45     1648.47    100.00 o 
   9   3   1      393.43      497.55     51.78 o 
  10   3   1      130.97      170.20     40.46 o 
  11   3   1      273.95      265.87     74.45 o 
  12   3   1      380.71      415.13    117.98 o 
 -11   4   1        2.62        0.00     39.61 o 
 -10   4   1      251.20      187.80     47.63 o 
  -9   4   1      121.72      194.07     40.61 o 
  -8   4   1      177.46      143.06     40.98 o 
  -7   4   1     1323.53     1447.46     74.90 o 
  -6   4   1     2810.85     2526.02    128.79 o 
  -5   4   1      809.69      715.05     66.81 o 
  -4   4   1       35.78       16.76     16.42 o 
  -3   4   1      855.05     1090.29     44.19 o 
  -2   4   1     3427.28     4081.57     57.26 o 
  -1   4   1    14114.41    15111.44    199.06 o 
   0   4   1     4921.77     5293.96     79.46 o 
   1   4   1     5809.81     6067.48    251.10 o 
   2   4   1    11441.43    11837.33    272.87 o 
   3   4   1     1268.84     1214.49     58.67 o 
   4   4   1        7.85        2.52     18.93 o 
   5   4   1      416.81      355.83     63.72 o 
   6   4   1     2804.41     2743.16     97.16 o 
   7   4   1       40.79       65.61     34.07 o 
   8   4   1      168.21      149.69     42.35 o 
   9   4   1      651.89      659.43     81.10 o 
  10   4   1      217.48      165.52     43.45 o 
  11   4   1        8.01        0.00     37.29 o 
  12   4   1       20.80       47.32     62.46 o 
 -10   5   1       16.16        7.36     37.60 o 
  -9   5   1        9.87        3.59     33.58 o 
  -8   5   1      495.05      533.36     50.73 o 
  -7   5   1      472.51      479.79     49.41 o 
  -6   5   1      347.82      320.08     36.14 o 
  -5   5   1     2037.96     2103.27     62.43 o 
  -4   5   1      205.52      181.05     34.76 o 
  -3   5   1     3275.96     3262.64     65.65 o 
  -2   5   1        4.32        6.79      9.67 o 
  -1   5   1    11655.82    12383.69    170.19 o 
   0   5   1       26.79       24.09     11.27 o 
   1   5   1     5300.73     5340.00    159.93 o 
   2   5   1       37.57       59.99     14.31 o 
   3   5   1      168.77      104.10     32.81 o 
   4   5   1     1110.09     1059.94     95.58 o 
   5   5   1     3885.14     3326.74    107.25 o 
   6   5   1      109.98       59.94     30.91 o 
   7   5   1     5441.92     5427.65    280.12 o 
   8   5   1      120.02       99.05     39.75 o 
   9   5   1     1368.66     1580.13    112.30 o 
  10   5   1      202.35      229.99     47.32 o 
  11   5   1       70.01       38.17     41.54 o 
  12   5   1       93.01       73.18     78.23 o 
 -10   6   1      104.12       99.11     49.70 o 
  -9   6   1      277.94      203.43     57.29 o 
  -8   6   1      130.98      113.19     39.78 o 
  -7   6   1       30.61        9.72     26.92 o 
  -6   6   1       66.05       90.33     36.63 o 
  -5   6   1      223.29      270.48     38.80 o 
  -4   6   1     1328.46     1169.47     65.97 o 
  -3   6   1      997.40     1199.94     46.69 o 
  -2   6   1      392.76      406.60     28.56 o 
  -1   6   1       39.95       29.90     11.35 o 
   0   6   1       26.29       11.50     11.10 o 
   1   6   1      471.28      488.88     25.90 o 
   2   6   1     9357.88     8895.71    257.41 o 
   3   6   1     3102.56     2587.96    191.16 o 
   4   6   1       69.65      114.82     44.79 o 
   5   6   1      143.87       94.00     49.84 o 
   6   6   1     1665.59     1666.21     77.60 o 
   7   6   1       11.38        5.68     34.07 o 
   8   6   1     3824.26     3969.63    179.81 o 
   9   6   1      129.35      155.21     41.98 o 
  10   6   1       43.34       17.58     35.56 o 
  11   6   1       39.89       46.13     41.62 o 
  -9   7   1        0.44        0.00     35.03 o 
  -8   7   1       81.03       68.87     40.46 o 
  -7   7   1      240.79      266.58     43.73 o 
  -6   7   1       37.18       33.20     26.97 o 
  -5   7   1     1024.14     1060.24     90.22 o 
  -4   7   1       48.88       28.42     21.58 o 
  -3   7   1      487.44      349.74     48.28 o 
  -2   7   1      153.26      159.50     32.18 o 
  -1   7   1       13.70       10.09     23.34 o 
   0   7   1      498.72      536.90     46.69 o 
   1   7   1     2210.93     1898.38     94.00 o 
   2   7   1      554.01      511.66     48.58 o 
   3   7   1      480.33      343.21     62.46 o 
   4   7   1      461.50      430.91     84.54 o 
   5   7   1      690.01      614.50     88.96 o 
   6   7   1        0.93       17.03     36.59 o 
   7   7   1     2193.52     2233.39    102.84 o 
   8   7   1       18.27       39.12     39.75 o 
   9   7   1      635.57      572.23    107.25 o 
  10   7   1      481.70      562.92     55.06 o 
  11   7   1        0.01        0.00     50.47 o 
  -9   8   1       39.36       52.79     40.41 o 
  -8   8   1       77.57       54.70     37.99 o 
  -7   8   1       41.96       51.09     35.71 o 
  -6   8   1      437.58      429.38     40.91 o 
  -5   8   1      651.65      644.94     70.02 o 
  -4   8   1      244.10      237.11     32.44 o 
  -3   8   1      539.69      672.67     50.65 o 
  -2   8   1      150.11      153.09     32.71 o 
  -1   8   1      228.84      170.34     39.12 o 
   0   8   1       47.54       26.50     33.44 o 
   1   8   1      198.62      258.04     42.27 o 
   2   8   1      634.47      625.22     62.46 o 
   3   8   1     1536.08     1556.43     85.80 o 
   4   8   1      146.56      141.32     43.53 o 
   5   8   1       18.14       41.64     44.16 o 
   6   8   1      978.14      927.43    148.26 o 
   7   8   1      316.32      190.53     86.43 o 
   8   8   1      841.32     1013.23    109.15 o 
   9   8   1      982.16     1061.81    138.80 o 
  10   8   1       22.50        2.52     46.69 o 
  11   8   1      127.76      176.02     70.03 o 
  -8   9   1        1.34        0.00     35.15 o 
  -7   9   1      156.49      152.00     48.81 o 
  -6   9   1      462.93      442.11     57.54 o 
  -5   9   1       57.07       89.93     37.69 o 
  -4   9   1     1696.49     1926.14    174.13 o 
  -3   9   1      558.82      620.02     86.12 o 
  -2   9   1        5.53       24.61     39.12 o 
  -1   9   1      362.73      451.09     55.52 o 
   0   9   1      126.26      211.35     52.36 o 
   1   9   1      948.92      964.02    139.43 o 
   2   9   1     2141.08     2244.75    179.18 o 
   3   9   1      399.24      382.96     88.33 o 
   4   9   1      104.02       68.77     46.06 o 
   5   9   1      228.35      254.25     85.80 o 
   6   9   1       67.26       35.96     47.32 o 
   7   9   1      384.82      538.16     78.86 o 
   8   9   1      427.42      553.93     97.79 o 
   9   9   1       32.03       37.22     78.23 o 
  10   9   1       20.38       31.55     77.60 o 
  11   9   1       83.38        4.42     87.06 o 
  -7  10   1       19.66       44.55     50.16 o 
  -6  10   1      173.08      224.82     56.54 o 
  -5  10   1      604.39      477.59     97.16 o 
  -4  10   1       14.44       14.10     28.47 o 
  -3  10   1      518.60      347.63    103.47 o 
  -2  10   1      257.27      216.40     53.63 o 
  -1  10   1      511.43      452.36    103.47 o 
   0  10   1        5.12        4.42     38.48 o 
   1  10   1      588.23      763.39     69.40 o 
   2  10   1      250.89      252.36     84.54 o 
   3  10   1       94.99      197.47     56.15 o 
   4  10   1      128.41      177.91     55.52 o 
   5  10   1        0.44        0.00     40.38 o 
   6  10   1      358.32      323.02     69.40 o 
   7  10   1      524.05      526.80     90.85 o 
   8  10   1       23.56       29.02     63.09 o 
   9  10   1      332.83      332.49    117.35 o 
  10  10   1        9.74        2.52     73.18 o 
  -6  11   1      140.71      137.92     49.83 o 
  -5  11   1        0.38       24.62     33.63 o 
  -4  11   1      651.90     1006.29     94.64 o 
  -3  11   1      167.81      295.89     67.51 o 
  -2  11   1      557.92      660.55     76.97 o 
  -1  11   1      797.41      815.12     94.64 o 
   0  11   1       11.46       23.97     51.10 o 
   1  11   1      230.89      226.49     84.54 o 
   2  11   1     2023.68     2170.93    207.57 o 
   3  11   1      328.12      271.92     91.48 o 
   4  11   1       23.13       61.83     56.15 o 
   5  11   1      987.28      876.95    150.79 o 
   6  11   1      791.92      741.31    142.58 o 
   7  11   1       55.67       24.61     62.46 o 
   8  11   1      141.92       81.39     78.23 o 
   9  11   1      241.40      326.18    100.31 o 
  10  11   1       47.54       64.98     87.70 o 
  -5  12   1       38.74       30.28     67.51 o 
  -4  12   1      277.67      318.61    114.82 o 
  -3  12   1       33.32       87.06     58.04 o 
  -2  12   1        3.86       13.88     56.15 o 
  -1  12   1       78.95       73.18     63.72 o 
   0  12   1      489.91      629.01    138.80 o 
   1  12   1      131.29      116.72     70.03 o 
   2  12   1      129.47      119.24     54.89 o 
   3  12   1       42.09       47.32     65.61 o 
   4  12   1      220.36      265.61     75.71 o 
   5  12   1      210.91      285.17     74.45 o 
   6  12   1       25.54       14.51     62.46 o 
   7  12   1       54.50       42.90     69.40 o 
   8  12   1      251.77      234.70     90.22 o 
   9  12   1       24.00       43.53     74.45 o 
  -3  13   1      113.32      139.43     71.92 o 
  -2  13   1       31.68       35.33     73.82 o 
  -1  13   1      559.43      570.97     91.48 o 
   0  13   1        1.14        0.00     55.52 o 
   1  13   1       30.07       15.77     59.94 o 
   2  13   1        1.02       21.45     54.89 o 
   3  13   1      131.95       50.47     63.72 o 
   4  13   1      287.43      331.85    114.19 o 
   5  13   1      494.47      602.51    114.19 o 
   6  13   1        5.73        8.83     61.20 o 
   7  13   1       10.37       36.59     74.45 o 
   8  13   1       25.59       42.27     76.34 o 
  -1  14   1       84.34       44.16     79.49 o 
   0  14   1       38.06        0.00     61.20 o 
   1  14   1        2.69        1.26     55.52 o 
   2  14   1        8.88       33.44     53.00 o 
   3  14   1        2.02        0.00     59.94 o 
   4  14   1       60.75       47.95     75.08 o 
   5  14   1       22.83       23.34     64.98 o 
   6  14   1        4.67        0.00     73.82 o 
  -5 -14   2      120.44      194.32     75.71 o 
  -4 -14   2       34.19        1.26     59.94 o 
  -3 -14   2       33.10        0.00     60.57 o 
  -2 -14   2       53.27       73.18     78.86 o 
  -1 -14   2        4.30       15.77     58.04 o 
   0 -14   2        0.66        0.00     66.88 o 
  -7 -13   2       19.92       41.01     72.55 o 
  -6 -13   2        1.38        0.00     59.94 o 
  -5 -13   2       76.22       23.97     64.35 o 
  -4 -13   2      539.30      599.99    133.75 o 
  -3 -13   2        0.82       39.75     56.78 o 
  -2 -13   2        1.75        1.89     52.36 o 
  -1 -13   2       45.34       33.44     63.09 o 
   0 -13   2       19.40       66.24     71.92 o 
   1 -13   2        5.65        6.94     59.30 o 
   2 -13   2       55.62       27.13     62.46 o 
   3 -13   2        1.57        0.00     69.40 o 
  -8 -12   2      467.71      471.91     87.70 o 
  -7 -12   2       50.06       75.08     72.55 o 
  -6 -12   2      118.20      128.07     73.82 o 
  -5 -12   2      681.48      705.35    115.45 o 
  -4 -12   2      676.92      616.39    133.75 o 
  -3 -12   2       51.81       28.39     55.52 o 
  -2 -12   2       18.26        0.00     51.10 o 
  -1 -12   2        1.62        0.00     46.69 o 
   0 -12   2       25.12        6.31     48.58 o 
   1 -12   2       93.80      119.24     63.09 o 
   2 -12   2      293.74      299.68     95.27 o 
   3 -12   2       47.31       68.14     62.46 o 
   4 -12   2        4.05        0.00     58.04 o 
  -8 -11   2        2.63        0.00     66.24 o 
  -7 -11   2      313.47      318.61     74.45 o 
  -6 -11   2      910.85      959.60    151.42 o 
  -5 -11   2        4.44        8.83     48.58 o 
  -4 -11   2      495.85      594.31    124.29 o 
  -3 -11   2        2.71       24.61     51.10 o 
  -2 -11   2      402.40      299.68     89.59 o 
  -1 -11   2      464.64      376.65    102.84 o 
   0 -11   2      167.32      199.36     64.98 o 
   1 -11   2       42.30       16.40     46.69 o 
   2 -11   2       81.47       80.76     63.09 o 
   3 -11   2      224.10      164.67     83.28 o 
   4 -11   2       84.13       46.06     56.78 o 
   5 -11   2       58.25       59.94     68.14 o 
   6 -11   2      133.72      131.23     90.85 o 
 -10 -10   2      207.84      333.75     38.48 o 
  -8 -10   2      254.80      319.24     95.90 o 
  -7 -10   2       89.57      107.25     78.23 o 
  -6 -10   2      259.69      231.54     73.18 o 
  -5 -10   2     1201.21     1544.45    181.07 o 
  -4 -10   2      847.90      872.54     83.91 o 
  -3 -10   2      811.65      905.97     75.08 o 
  -2 -10   2      837.68      986.10     84.54 o 
  -1 -10   2       45.49       49.21     48.58 o 
   0 -10   2       17.47        0.00     40.38 o 
   1 -10   2      870.34      968.43     76.34 o 
   2 -10   2       97.19      145.74     54.89 o 
   3 -10   2       87.47      149.52     52.36 o 
   4 -10   2      348.27      427.75     88.96 o 
   5 -10   2        0.05        0.00     52.36 o 
   6 -10   2       34.18       23.86     35.35 o 
   7 -10   2      245.82      244.39     59.57 o 
 -10  -9   2      101.57      109.15     27.76 o 
  -8  -9   2        3.22        0.00     59.30 o 
  -7  -9   2        0.63        0.00     44.79 o 
  -6  -9   2      390.30      535.64     95.90 o 
  -5  -9   2     1000.49     1129.31    121.76 o 
  -4  -9   2       14.49        0.00     37.22 o 
  -3  -9   2        6.56        0.00     37.85 o 
  -2  -9   2      403.96      392.42     88.33 o 
  -1  -9   2     1820.83     1863.68    177.91 o 
   0  -9   2       20.14       30.91     43.53 o 
   1  -9   2      254.95      239.11     50.47 o 
   2  -9   2      839.73     1025.21    148.89 o 
   3  -9   2       25.06       54.89     40.38 o 
   4  -9   2      758.76      792.41     75.08 o 
   5  -9   2     1089.23     1253.68     61.89 o 
   6  -9   2       13.68       16.64     28.21 o 
   7  -9   2       39.23       70.33     37.33 o 
   8  -9   2        1.58       26.32     33.12 o 
 -10  -8   2       74.07       48.58     19.56 o 
  -9  -8   2      191.98      215.14     73.18 o 
  -8  -8   2      627.30      623.96    111.67 o 
  -7  -8   2      543.55      559.61     90.22 o 
  -6  -8   2     1146.64     1126.79    148.26 o 
  -5  -8   2      201.78      221.45     77.60 o 
  -4  -8   2      497.87      480.12     64.98 o 
  -3  -8   2       14.06       18.93     38.48 o 
  -2  -8   2     3830.63     4013.80    174.76 o 
  -1  -8   2      460.24      492.10     90.85 o 
   0  -8   2      872.24      981.05     66.88 o 
   1  -8   2      714.28      535.64     76.34 o 
   2  -8   2       12.86        0.00     33.44 o 
   3  -8   2     1114.15     1022.06     73.18 o 
   4  -8   2      522.22      672.00     74.57 o 
   5  -8   2       69.21       59.00     39.12 o 
   6  -8   2        2.47       18.08     31.34 o 
   7  -8   2       91.72      160.02     36.27 o 
   8  -8   2       36.77       12.19     35.53 o 
   9  -8   2      205.58      206.50     55.20 o 
 -12  -7   2        3.77        0.00     87.70 o 
 -11  -7   2      211.47      384.22    121.13 o 
 -10  -7   2        9.09        1.89     17.67 o 
  -9  -7   2      800.30      795.57     52.36 o 
  -8  -7   2     1496.39     1403.76    174.13 o 
  -7  -7   2      750.12      744.46     80.76 o 
  -6  -7   2        5.65       18.30     40.38 o 
  -5  -7   2     1119.96     1129.94     72.55 o 
  -4  -7   2       15.56       14.51     34.70 o 
  -3  -7   2     3495.44     4264.89    219.55 o 
  -2  -7   2      635.09      534.37     71.29 o 
  -1  -7   2      382.75      423.97     64.35 o 
   0  -7   2       15.95       11.99     27.13 o 
   1  -7   2       18.25        0.00     25.87 o 
   2  -7   2       27.20       42.90     43.53 o 
   3  -7   2     1028.07      997.13     55.27 o 
   4  -7   2       52.74       33.38     24.18 o 
   5  -7   2        7.80        0.00     20.63 o 
   6  -7   2      125.31       93.49     28.85 o 
   7  -7   2       33.45       27.13     32.06 o 
   8  -7   2        5.02        0.87     33.19 o 
   9  -7   2       91.26       88.40     40.69 o 
 -12  -6   2       63.81       58.04     82.02 o 
 -11  -6   2        6.65       26.50     78.86 o 
 -10  -6   2      121.02       99.05     70.03 o 
  -9  -6   2      477.96      721.97     40.98 o 
  -8  -6   2       12.07        0.00     33.44 o 
  -7  -6   2       15.07        0.00     29.65 o 
  -6  -6   2      616.23      678.22     90.85 o 
  -5  -6   2       14.65       56.78     40.38 o 
  -4  -6   2      437.10      282.01     68.14 o 
  -3  -6   2     4111.23     3999.92    225.86 o 
  -2  -6   2     2128.16     2085.13     99.68 o 
  -1  -6   2     3326.75     3010.03    101.58 o 
   0  -6   2      740.09     1031.52     97.79 o 
   1  -6   2      469.99      533.11     57.41 o 
   2  -6   2     1137.82     1432.78     85.17 o 
   3  -6   2        0.01        0.00     16.11 o 
   4  -6   2     1081.07     1106.56    104.41 o 
   5  -6   2      281.64      243.06     48.18 o 
   6  -6   2      174.22      164.04     31.80 o 
   7  -6   2      273.48      331.23     58.20 o 
   8  -6   2       81.75       34.11     31.23 o 
   9  -6   2      111.22      120.36     45.88 o 
  10  -6   2       93.42      114.03     44.57 o 
 -12  -5   2        2.95        0.00     78.86 o 
 -11  -5   2       40.34       70.66     76.34 o 
 -10  -5   2      140.34      140.06     71.92 o 
  -9  -5   2      247.20      280.43     26.54 o 
  -8  -5   2      343.93      490.10     52.36 o 
  -7  -5   2      591.21      788.00     66.24 o 
  -6  -5   2        2.26        5.68     23.34 o 
  -5  -5   2     2804.76     3061.13    203.15 o 
  -4  -5   2      398.85      290.85     42.90 o 
  -3  -5   2     7418.84     7248.43    304.09 o 
  -2  -5   2     6018.32     6502.70    192.42 o 
  -1  -5   2      125.82      138.80     42.27 o 
   0  -5   2      248.39      268.13     30.28 o 
   1  -5   2      100.99       74.45     34.70 o 
   2  -5   2     2075.78     2206.41     94.87 o 
   3  -5   2      684.43      525.37     29.97 o 
   4  -5   2     1528.08     1307.85     83.28 o 
   5  -5   2       59.29       32.14     22.71 o 
   6  -5   2      954.07     1040.79    105.68 o 
   7  -5   2     1080.53      883.71     60.24 o 
   8  -5   2       53.46       71.31     33.43 o 
   9  -5   2      491.15      387.46     66.02 o 
  10  -5   2      625.47      687.51     81.81 o 
 -12  -4   2       11.24        0.00     71.92 o 
 -11  -4   2        5.03        0.00     70.66 o 
 -10  -4   2      147.57      260.56     92.11 o 
  -9  -4   2      304.40      317.01     61.51 o 
  -8  -4   2      553.58      508.48     27.46 o 
  -7  -4   2       10.99       30.62     11.28 o 
  -6  -4   2      239.76      294.63     39.12 o 
  -5  -4   2       58.91       29.65     24.61 o 
  -4  -4   2      814.13      458.67     53.00 o 
  -3  -4   2     8635.39     9611.78    339.42 o 
  -2  -4   2      167.79      347.00     34.07 o 
  -1  -4   2     2858.47     2709.09    116.09 o 
   0  -4   2      478.84      425.86     57.41 o 
   1  -4   2     4205.79     3881.94    125.55 o 
   2  -4   2     7348.08     7664.74    146.09 o 
   3  -4   2     5398.93     6194.88    116.86 o 
   4  -4   2     3262.26     3384.80     51.90 o 
   5  -4   2      411.23      370.03     70.35 o 
   6  -4   2     1708.85     1632.59    104.65 o 
   7  -4   2      583.04      587.67    100.94 o 
   8  -4   2     1442.21     1440.87     87.04 o 
   9  -4   2      209.28      304.54     57.15 o 
  10  -4   2       76.44       68.59     37.85 o 
  11  -4   2      157.23      176.42     57.31 o 
 -12  -3   2      156.21      122.39     92.11 o 
 -11  -3   2       78.18      113.56     67.51 o 
 -10  -3   2      171.73      251.10     64.98 o 
  -9  -3   2      445.67      432.08     43.31 o 
  -8  -3   2       73.83       54.26     12.29 o 
  -7  -3   2      185.10      185.10     22.25 o 
  -6  -3   2       77.33       86.30     12.95 o 
  -5  -3   2      115.94      178.55     25.87 o 
  -4  -3   2     9197.23     9860.36    309.77 o 
  -3  -3   2     1292.13     1536.88     75.71 o 
  -2  -3   2      633.34      682.00     54.89 o 
  -1  -3   2      974.31     1089.57     46.69 o 
   0  -3   2     9204.39     9227.56    263.09 o 
   1  -3   2        7.33        8.83     17.03 o 
   2  -3   2      177.64      213.62     27.52 o 
   3  -3   2     1293.26     1259.85     26.90 o 
   4  -3   2      413.25      455.36     29.03 o 
   5  -3   2     2443.30     2407.05     79.29 o 
   6  -3   2      603.30      635.93     87.70 o 
   7  -3   2        1.06        0.00     20.21 o 
   8  -3   2      739.76      708.01     71.82 o 
   9  -3   2       16.30       17.77     30.09 o 
  10  -3   2        0.63       28.67     35.56 o 
  11  -3   2       18.32       20.91     39.21 o 
 -12  -2   2      399.04      649.83    122.39 o 
 -11  -2   2       46.24       72.55     64.98 o 
 -10  -2   2      197.95      181.70     78.86 o 
  -9  -2   2      289.32      425.05     61.51 o 
  -8  -2   2      841.71      913.84     77.92 o 
  -7  -2   2      323.10      375.80     21.11 o 
  -6  -2   2      673.33      747.12     23.81 o 
  -5  -2   2     1077.32     1021.78     41.95 o 
  -4  -2   2      106.66      104.97     43.22 o 
  -3  -2   2     9868.55     9903.89    273.81 o 
  -2  -2   2     3599.34     3806.89     69.13 o 
  -1  -2   2     1797.35     1787.97     80.12 o 
   0  -2   2     3511.07     4005.59    100.31 o 
   1  -2   2    14177.64    15211.60    268.85 o 
   2  -2   2      929.10     1040.21     29.92 o 
   3  -2   2      192.19      232.90     10.39 o 
   4  -2   2      233.86      151.52     23.34 o 
   5  -2   2     9023.30     9251.44    198.73 o 
   6  -2   2       68.09       42.01     23.97 o 
   7  -2   2     2816.30     2898.63    114.45 o 
   8  -2   2      168.96      183.60     41.64 o 
   9  -2   2       26.09        6.22     25.14 o 
  10  -2   2       49.64       50.68     36.88 o 
  11  -2   2        8.64        0.00     33.45 o 
  12  -2   2        8.71       20.57     42.41 o 
 -12  -1   2        1.45       11.36     66.88 o 
 -11  -1   2      491.71      651.09    103.47 o 
 -10  -1   2        3.83       18.30     45.42 o 
  -9  -1   2      261.96      169.89    102.21 o 
  -8  -1   2      191.86      146.05     45.42 o 
  -7  -1   2      515.24      461.72     18.45 o 
  -6  -1   2     1104.48     1060.11     47.93 o 
  -5  -1   2      465.37      525.46     18.27 o 
  -4  -1   2     2456.59     2552.56     50.55 o 
  -3  -1   2    11297.34    11752.59    168.03 o 
  -2  -1   2    29009.40    31683.84    423.01 o 
  -1  -1   2     5167.47     6484.15     92.41 o 
   0  -1   2       19.33        3.23      3.47 o 
   1  -1   2      498.73      773.42     29.31 o 
   2  -1   2     2317.59     2760.61     51.10 o 
   3  -1   2     3492.27     3392.34     70.89 o 
   4  -1   2     2194.34     1892.35     83.69 o 
   5  -1   2       56.66       46.93     21.74 o 
   6  -1   2     3030.19     2799.43     81.18 o 
   7  -1   2       91.26       68.66     23.34 o 
   8  -1   2      124.10      113.99     32.59 o 
   9  -1   2      100.90       86.65     67.82 o 
  10  -1   2      220.69      230.31     72.87 o 
  11  -1   2        0.21        0.00     32.69 o 
  12  -1   2      132.21      170.79     51.34 o 
 -12   0   2      253.80      370.97     81.39 o 
 -11   0   2       10.69        3.15     49.84 o 
 -10   0   2        8.85        8.76     31.14 o 
  -9   0   2      459.56      332.06    167.50 o 
  -8   0   2      156.65       71.01    107.88 o 
  -6   0   2     3226.15     3216.77     55.66 o 
  -5   0   2     1901.38     1960.63     84.86 o 
  -4   0   2      157.93      172.61      9.38 o 
  -3   0   2     3080.84     2897.89     54.39 o 
  -2   0   2      310.46      407.82     12.01 o 
  -1   0   2     3372.91     3608.55     52.98 o 
   0   0   2    30707.21    33918.52    560.24 o 
   1   0   2     2914.79     2869.67     51.20 o 
   2   0   2     3824.82     4382.03     52.80 o 
   3   0   2     2253.28     2228.21     31.26 o 
   4   0   2      623.78      692.12     45.85 o 
   5   0   2     1076.33      975.08    109.46 o 
   6   0   2     3730.98     3467.49     56.98 o 
   7   0   2        0.32        3.08     19.37 o 
   8   0   2      333.02      277.72     32.28 o 
   9   0   2      162.74      114.45     39.09 o 
  10   0   2       23.46       18.00     28.54 o 
  11   0   2      186.00      215.23     51.66 o 
  12   0   2       45.61       72.59     47.71 o 
 -12   1   2      135.03      162.14     68.77 o 
 -11   1   2        1.18        0.00     53.00 o 
 -10   1   2      122.68      167.25     47.43 o 
  -9   1   2        1.09        0.00     27.74 o 
  -8   1   2      451.02      420.11     45.63 o 
  -7   1   2      819.47      929.44     51.69 o 
  -6   1   2      138.09      174.20     17.98 o 
  -5   1   2      111.96       95.54      7.15 o 
  -4   1   2      103.13      123.35      7.44 o 
  -3   1   2     1515.26     1557.85     31.55 o 
  -2   1   2    57105.89    62544.43    805.22 o 
  -1   1   2     1272.76     1281.29     26.18 o 
   0   1   2     1633.30     1253.60     24.61 o 
   1   1   2      335.45      216.51     15.46 o 
   2   1   2    11488.72    11036.42    432.42 o 
   3   1   2     1826.81     1414.01     26.35 o 
   4   1   2    10631.32    11358.29    147.52 o 
   5   1   2     4427.71     4715.05    126.57 o 
   6   1   2     1288.89     1355.57    122.08 o 
   7   1   2     6604.50     6275.60    143.65 o 
   8   1   2      330.16      307.86     42.97 o 
   9   1   2      596.75      596.17     72.37 o 
  10   1   2      139.04      134.66     41.62 o 
  11   1   2       22.84       21.69     37.35 o 
  12   1   2        4.83        8.00     42.65 o 
 -11   2   2      114.40      159.62     78.23 o 
 -10   2   2        2.85        3.43     34.72 o 
  -9   2   2      194.95      248.94     38.99 o 
  -8   2   2        2.29        0.01     27.11 o 
  -7   2   2      317.78      337.29     54.89 o 
  -6   2   2      211.17      204.30     24.29 o 
  -5   2   2       59.36       66.92      5.48 o 
  -4   2   2       17.27       16.34      3.58 o 
  -3   2   2      136.11      161.60      8.50 o 
  -2   2   2     9447.66    10380.41    132.25 o 
  -1   2   2     4662.92     4473.42     59.40 o 
   0   2   2        7.07        2.31      3.47 o 
   1   2   2        9.52       10.81      2.99 o 
   2   2   2    14048.09    14662.77    209.04 o 
   4   2   2     3452.08     3545.90     78.39 o 
   5   2   2    12246.86    12490.58    282.82 o 
   6   2   2     1673.44     1599.30     51.34 o 
   7   2   2      279.23      353.92     41.71 o 
   8   2   2      703.56      947.94     45.03 o 
   9   2   2       53.33       48.85     31.80 o 
  10   2   2       75.21       80.95     34.79 o 
  11   2   2      323.24      327.59     57.76 o 
  12   2   2      399.70      443.83     69.41 o 
 -11   3   2       48.27        1.89     54.89 o 
 -10   3   2       18.75        9.60     34.21 o 
  -9   3   2      294.58      316.74     61.83 o 
  -8   3   2        1.81        0.00     25.46 o 
  -7   3   2     1524.24     1478.43     78.32 o 
  -6   3   2      940.21      993.71     82.33 o 
  -5   3   2      203.28      198.89      7.86 o 
  -4   3   2       15.98       34.10      9.23 o 
  -3   3   2       84.85       89.97     13.92 o 
  -2   3   2     2548.90     2589.74     40.12 o 
  -1   3   2     1039.52     1090.26     30.95 o 
   0   3   2     1559.30     1687.22     28.75 o 
   1   3   2     2361.16     2075.27     40.29 o 
   2   3   2     8050.75     8665.03    150.77 o 
   3   3   2     4496.55     4728.18     97.65 o 
   4   3   2      349.35      436.07     19.55 o 
   5   3   2     3403.14     3257.98    104.73 o 
   6   3   2      410.62      443.58     44.16 o 
   7   3   2     2558.46     2469.79     82.86 o 
   8   3   2      193.22      188.58     43.92 o 
   9   3   2     1430.94     1200.43    102.35 o 
  10   3   2     1153.76     1360.63     65.09 o 
  11   3   2      389.61      387.26     67.64 o 
  12   3   2       96.95      143.43     48.47 o 
 -11   4   2       74.52       37.85     60.57 o 
 -10   4   2        3.66        5.34     36.51 o 
  -9   4   2       42.40       29.35     33.38 o 
  -8   4   2      333.88      381.50     56.23 o 
  -7   4   2     1726.69     1971.84     75.78 o 
  -6   4   2       64.63      107.88     25.28 o 
  -5   4   2      749.77      731.22     53.07 o 
  -4   4   2     1082.51     1183.80     30.98 o 
  -3   4   2      203.23      243.21     10.00 o 
  -2   4   2        4.72        4.72      4.39 o 
  -1   4   2     9223.67     9332.66    151.44 o 
   0   4   2     1491.20     1472.68     42.12 o 
   1   4   2      805.37      886.77     73.50 o 
   2   4   2       26.57       15.45     10.31 o 
   3   4   2     2188.60     2212.75     42.72 o 
   4   4   2      296.20      255.72     21.28 o 
   5   4   2     3742.73     3965.85    211.35 o 
   6   4   2      770.84      639.73     86.43 o 
   7   4   2      794.95      930.13     75.10 o 
   8   4   2      514.55      535.22     48.26 o 
   9   4   2      772.67      886.74     66.56 o 
  10   4   2       26.05       15.59     33.95 o 
  11   4   2       18.28       21.27     39.33 o 
  12   4   2        1.95        0.00     40.33 o 
 -10   5   2      336.70      309.90     58.84 o 
  -9   5   2      421.15      515.09     59.97 o 
  -8   5   2      342.73      352.23     42.36 o 
  -7   5   2      585.47      559.39     43.41 o 
  -6   5   2      765.69      893.00     69.31 o 
  -5   5   2     1109.22     1058.30     60.91 o 
  -4   5   2      828.92      856.26     31.34 o 
  -3   5   2      362.32      293.76     21.15 o 
  -2   5   2     1568.64     1595.47     52.23 o 
  -1   5   2     1329.75     1362.69     65.89 o 
   0   5   2     3784.80     4019.40     64.28 o 
   1   5   2      474.51      561.03     41.71 o 
   2   5   2     5655.36     5916.94    109.15 o 
   3   5   2      486.44      347.42     37.89 o 
   4   5   2     2800.53     3055.65     65.99 o 
   5   5   2      106.90      188.64     30.28 o 
   6   5   2     1976.33     2017.62     95.27 o 
   7   5   2        2.08        0.00     27.13 o 
   8   5   2      767.09      705.10     78.29 o 
   9   5   2      286.58      280.01     41.36 o 
  10   5   2       27.88       20.07     33.93 o 
  11   5   2       34.28       32.62     37.00 o 
  12   5   2        4.62        0.00     51.73 o 
 -10   6   2      250.04      239.77     52.36 o 
  -9   6   2      100.53      107.79     47.47 o 
  -8   6   2       76.03      107.72     40.42 o 
  -7   6   2      452.05      492.74     67.20 o 
  -6   6   2       10.96        0.00     23.61 o 
  -5   6   2     1771.11     1768.88     92.15 o 
  -4   6   2       84.80       54.57     15.39 o 
  -3   6   2      146.38      131.61     16.53 o 
  -2   6   2      484.87      439.96     27.45 o 
  -1   6   2      635.14      542.68     24.81 o 
   0   6   2       29.49        0.00     10.78 o 
   1   6   2      620.28      568.76     42.90 o 
   2   6   2      185.61      120.83     15.98 o 
   3   6   2     3408.22     3673.17     96.40 o 
   4   6   2     3420.43     3016.97    218.29 o 
   5   6   2     3837.53     3461.13    117.35 o 
   6   6   2     1521.36     1537.51     80.12 o 
   7   6   2     5645.61     5469.29    260.56 o 
   8   6   2      103.24      191.16     64.98 o 
   9   6   2     1215.96     1211.87     86.07 o 
  10   6   2      958.06     1150.66    106.62 o 
  11   6   2      102.91       97.16     62.46 o 
  12   6   2      204.68      263.72     85.17 o 
  -9   7   2       23.57       21.60     36.86 o 
  -8   7   2       27.17       55.51     37.69 o 
  -7   7   2       87.58      103.04     36.36 o 
  -6   7   2      428.88      399.35     53.74 o 
  -5   7   2       23.30       32.07     25.92 o 
  -4   7   2     1289.85     1400.65    114.82 o 
  -3   7   2       10.95        0.00     14.16 o 
  -2   7   2        2.54        0.00     11.73 o 
  -1   7   2      562.88      495.71     41.38 o 
   0   7   2      380.63      391.72     34.70 o 
   1   7   2     3123.22     3079.73    125.55 o 
   2   7   2     4126.46     4092.69    112.72 o 
   3   7   2      681.31      692.19     58.67 o 
   4   7   2     1308.81     1542.55     90.85 o 
   5   7   2      602.94      705.35     76.97 o 
   6   7   2     1032.51     1116.70    112.93 o 
   7   7   2       79.82       57.41     39.75 o 
   8   7   2      900.73     1225.84     92.74 o 
   9   7   2      226.60      331.22     55.52 o 
  10   7   2       41.16       80.76     58.04 o 
  11   7   2      520.31      438.48    105.36 o 
  -8   8   2       27.12       34.36     38.35 o 
  -7   8   2      181.97      117.93     35.96 o 
  -6   8   2      253.99      287.51     41.43 o 
  -5   8   2      386.87      421.24     51.62 o 
  -4   8   2      690.99      633.37     51.46 o 
  -3   8   2       64.32       67.53     35.96 o 
  -2   8   2       20.42       14.24     13.83 o 
  -1   8   2      153.72      106.93     21.19 o 
   0   8   2       90.76       97.52     19.55 o 
   1   8   2     2969.74     2987.06     89.72 o 
   2   8   2       73.52       68.61     25.55 o 
   3   8   2      450.51      365.29     49.84 o 
   4   8   2      315.26      312.93     49.21 o 
   5   8   2        1.79       30.28     46.06 o 
   6   8   2        0.26       33.44     55.52 o 
   7   8   2      482.44      540.05    123.03 o 
   8   8   2      516.58      487.33     70.15 o 
   9   8   2      369.38      436.58     66.88 o 
  10   8   2      444.29      559.61     70.66 o 
  11   8   2        4.75        0.00     55.52 o 
  -8   9   2      253.91      221.80     48.08 o 
  -7   9   2      298.20      255.72     58.23 o 
  -6   9   2      104.02      149.37     42.83 o 
  -5   9   2      201.71      172.64     46.84 o 
  -4   9   2      109.43      116.41     36.66 o 
  -3   9   2      369.74      333.61     69.08 o 
  -2   9   2        1.94        0.00     20.85 o 
  -1   9   2        1.39        0.00     37.22 o 
   0   9   2      511.14      353.30     62.46 o 
   1   9   2      866.17      820.80     80.12 o 
   2   9   2      436.43      505.35    104.73 o 
   3   9   2      299.61      295.26     83.28 o 
   4   9   2      267.99      267.50     60.57 o 
   5   9   2      142.98       97.79     63.72 o 
   6   9   2      451.66      474.44     76.34 o 
   7   9   2     1208.27     1288.93    142.58 o 
   8   9   2      769.50      911.02    105.99 o 
   9   9   2      512.31      584.85    146.37 o 
  10   9   2        0.14       20.82     70.66 o 
  11   9   2        0.97        0.00     47.62 o 
  -7  10   2       45.66       44.16     38.95 o 
  -6  10   2      680.88      791.44    108.20 o 
  -5  10   2        3.73        0.00     25.84 o 
  -4  10   2     1174.65     1069.27    112.93 o 
  -3  10   2      190.56      205.26     46.52 o 
  -2  10   2       28.48        3.15     36.59 o 
  -1  10   2      266.47      184.85     51.10 o 
   0  10   2      386.82      348.89     80.12 o 
   1  10   2      356.55      427.75    105.99 o 
   2  10   2      830.59      687.68     87.70 o 
   3  10   2      223.23      189.27     70.03 o 
   4  10   2       16.50        1.26     37.85 o 
   5  10   2        1.36        0.00     42.27 o 
   6  10   2     1332.35     1649.81    126.18 o 
   7  10   2      147.82       44.16     63.72 o 
   8  10   2      407.59      340.69    110.41 o 
   9  10   2        0.08        0.00     66.24 o 
  10  10   2        9.79        0.00     76.34 o 
  11  10   2       27.17        0.00     89.59 o 
  -6  11   2       47.26       72.87     42.37 o 
  -5  11   2     1227.61     1393.65     89.59 o 
  -4  11   2        1.43        0.00     29.46 o 
  -3  11   2      644.44      736.26     84.54 o 
  -2  11   2       23.70       32.18     47.32 o 
  -1  11   2        0.70       23.34     48.58 o 
   0  11   2      907.01      830.27    109.15 o 
   1  11   2     1415.39     1868.10    116.09 o 
   2  11   2      110.32       81.39     56.78 o 
   3  11   2      851.97      874.43     97.79 o 
   4  11   2      175.24      205.04     60.57 o 
   5  11   2       31.73       31.55     56.78 o 
   6  11   2      315.96      297.15     92.74 o 
   7  11   2      590.55      518.60    102.84 o 
   8  11   2      149.12       80.76     73.82 o 
   9  11   2      149.33      129.97     96.53 o 
  10  11   2       31.95       58.67     86.43 o 
  -5  12   2       63.15       68.77     77.60 o 
  -4  12   2      150.69      256.15     95.90 o 
  -3  12   2       68.63       93.37     64.98 o 
  -2  12   2      297.67      268.13     66.24 o 
  -1  12   2      294.55      254.88     62.46 o 
   0  12   2      444.98      464.97     95.90 o 
   1  12   2      152.54      105.99     76.97 o 
   2  12   2      611.66      702.19    134.38 o 
   3  12   2      434.46      343.84     66.88 o 
   4  12   2      149.44       85.17     73.18 o 
   5  12   2       21.31       39.75     62.46 o 
   6  12   2       20.10        0.00     61.20 o 
   7  12   2       72.91       70.66     76.97 o 
   8  12   2      182.32      247.31    108.52 o 
   9  12   2      196.36      246.68     88.96 o 
  -3  13   2        0.01       36.59     73.82 o 
  -2  13   2      100.86       29.02     70.03 o 
  -1  13   2      104.65      109.78     75.08 o 
   0  13   2      141.14      241.00     82.02 o 
   1  13   2       31.93       68.77     68.77 o 
   2  13   2      141.26      117.98     79.49 o 
   3  13   2      522.84      559.61     78.86 o 
   4  13   2        4.91        0.00     59.94 o 
   5  13   2      421.80      512.29     92.74 o 
   6  13   2      171.46      180.44     80.12 o 
   7  13   2        3.16       20.19     65.61 o 
   8  13   2       37.82       20.82     72.55 o 
  -1  14   2       51.23       20.19     66.24 o 
   0  14   2       80.62      101.58     64.98 o 
   1  14   2      244.40      397.47     79.49 o 
   2  14   2        0.53        0.00     60.57 o 
   3  14   2       28.13       23.34     61.20 o 
   4  14   2       72.41       61.83     64.35 o 
   5  14   2      192.93      270.03    110.41 o 
   6  14   2        2.56       23.97     70.03 o 
   7  14   2       59.51       41.64     77.60 o 
  -5 -14   3      368.05      499.04     90.22 o 
  -4 -14   3      186.44      131.23     71.29 o 
  -3 -14   3        0.31        0.00     58.04 o 
  -2 -14   3        2.73        2.52     62.46 o 
  -1 -14   3       38.38        0.00     58.67 o 
   0 -14   3       20.50       63.09     79.49 o 
  -6 -13   3       41.32       30.91     66.88 o 
  -5 -13   3      222.52      384.22     82.65 o 
  -4 -13   3       20.16       38.48     64.98 o 
  -3 -13   3        1.86       21.45     53.63 o 
  -2 -13   3      212.32      222.71     66.88 o 
  -1 -13   3       50.65       51.73     57.41 o 
   0 -13   3      131.65       49.84     62.46 o 
   1 -13   3       23.54       27.13     60.57 o 
   2 -13   3       88.15       29.02     63.72 o 
   3 -13   3       45.51       12.62     64.98 o 
  -7 -12   3      236.69      312.93     82.02 o 
  -6 -12   3      961.41     1174.11    151.42 o 
  -5 -12   3       21.18        8.20     60.57 o 
  -4 -12   3      530.76      453.62    107.88 o 
  -3 -12   3       96.57      102.21     67.51 o 
  -2 -12   3       24.85       12.62     51.10 o 
  -1 -12   3      273.19      329.96     68.14 o 
   0 -12   3       17.94        3.79     51.73 o 
   1 -12   3       73.40       69.40     68.14 o 
   2 -12   3       75.41       88.96     64.98 o 
   3 -12   3       16.08       10.73     59.30 o 
   4 -12   3       20.74       83.28     82.02 o 
  -9 -11   3       12.42        0.00     19.56 o 
  -7 -11   3      195.45      190.53     79.49 o 
  -6 -11   3       33.36       47.95     59.94 o 
  -5 -11   3     1020.18     1105.97    161.51 o 
  -4 -11   3      428.47      377.91     94.00 o 
  -3 -11   3      331.24      318.61     59.94 o 
  -2 -11   3      191.23      201.89     75.08 o 
  -1 -11   3        2.99        0.00     42.27 o 
   0 -11   3      138.86      134.38     53.00 o 
   1 -11   3      407.01      481.38    113.56 o 
   2 -11   3      317.00      354.57     79.49 o 
   3 -11   3       85.19       54.89     54.89 o 
   4 -11   3       88.18       18.93     60.57 o 
   5 -11   3        9.16       13.88     63.72 o 
   6 -11   3       19.24        0.00     64.35 o 
 -10 -10   3        8.91        0.00     17.67 o 
  -9 -10   3        0.92       67.51     21.45 o 
  -7 -10   3      369.33      302.20     67.51 o 
  -6 -10   3      468.67      608.19    112.93 o 
  -5 -10   3       67.01       76.97     55.52 o 
  -4 -10   3     1245.84     1304.70    162.77 o 
  -3 -10   3      673.65      571.60    100.31 o 
  -2 -10   3     2788.82     2716.66    204.41 o 
  -1 -10   3     1101.26     1129.31    151.42 o 
   0 -10   3      255.62      364.03     94.00 o 
   1 -10   3       43.53       47.95     58.67 o 
   2 -10   3      979.51     1014.49    155.83 o 
   3 -10   3      252.71      280.75     90.22 o 
   4 -10   3      301.73      392.42     66.24 o 
   5 -10   3      240.10      294.63    103.47 o 
   6 -10   3       17.22       15.77     58.04 o 
   7 -10   3      177.17      139.37     50.30 o 
 -10  -9   3       71.80       64.35     23.34 o 
  -9  -9   3        1.17        1.89     17.67 o 
  -7  -9   3      334.01      278.23     77.60 o 
  -6  -9   3      337.57      304.09     77.60 o 
  -5  -9   3        2.78       23.34     44.79 o 
  -4  -9   3      109.09      124.92     46.06 o 
  -3  -9   3      285.67      347.63     84.54 o 
  -2  -9   3     2126.12     2228.34    102.21 o 
  -1  -9   3       10.32        0.00     33.44 o 
   0  -9   3      318.37      280.12     68.14 o 
   1  -9   3      100.65       67.51     43.53 o 
   2  -9   3      118.97      131.86     44.79 o 
   3  -9   3      259.99      334.38     78.23 o 
   4  -9   3      732.30      772.85     85.17 o 
   5  -9   3       97.73       98.42     56.78 o 
   6  -9   3        0.78       12.15     32.28 o 
   7  -9   3       12.45        0.38     28.07 o 
   8  -9   3       66.41       74.63     39.65 o 
 -10  -8   3        2.69       10.73     18.93 o 
  -9  -8   3      132.57      141.95     27.13 o 
  -8  -8   3      296.97      338.03     64.98 o 
  -7  -8   3      153.09      142.58     57.41 o 
  -6  -8   3        2.45        0.00     38.48 o 
  -5  -8   3      818.48      643.52    102.84 o 
  -4  -8   3       42.34       51.73     38.48 o 
  -3  -8   3       14.27        0.00     33.44 o 
  -2  -8   3      412.06      529.96     95.90 o 
  -1  -8   3      847.26      822.70     68.14 o 
   0  -8   3      216.43      147.00     35.96 o 
   1  -8   3       45.65       40.38     36.59 o 
   2  -8   3      258.27      316.08     50.47 o 
   3  -8   3       55.63       27.13     49.84 o 
   4  -8   3      686.31      802.51     95.27 o 
   5  -8   3      685.67      709.42     52.87 o 
   6  -8   3       45.75       85.63     34.93 o 
   7  -8   3       60.46       33.92     31.01 o 
   8  -8   3        0.97        0.00     36.06 o 
   9  -8   3       10.51       11.01     41.08 o 
 -11  -7   3        1.56       15.77     83.28 o 
 -10  -7   3       23.81       60.57     21.45 o 
  -9  -7   3      551.09      484.53     41.01 o 
  -8  -7   3        3.62        0.00     14.11 o 
  -7  -7   3      944.13     1040.36     87.06 o 
  -6  -7   3      320.91      371.60     88.33 o 
  -5  -7   3       84.47       51.73     40.38 o 
  -4  -7   3     1486.33     1581.04    147.63 o 
  -3  -7   3      614.15      618.91     95.27 o 
  -2  -7   3     4243.25     4320.41    220.18 o 
  -1  -7   3     3205.09     3431.47    120.50 o 
   0  -7   3      375.26      325.55     53.00 o 
   1  -7   3      189.55      230.91     40.38 o 
   2  -7   3       47.40       34.70     42.27 o 
   3  -7   3      124.45      138.17     56.78 o 
   4  -7   3      181.15      200.21     27.89 o 
   5  -7   3        0.72       11.18     24.03 o 
   6  -7   3      194.06      149.51     44.95 o 
   7  -7   3       52.53       18.87     31.05 o 
   8  -7   3       22.96        0.00     32.78 o 
   9  -7   3       86.03       47.11     61.20 o 
 -12  -6   3        6.67       78.86     82.02 o 
 -11  -6   3      109.55      121.76     83.28 o 
 -10  -6   3       34.36        3.79     68.77 o 
  -9  -6   3      713.94      691.47     47.32 o 
  -8  -6   3     1135.67     1321.47     82.65 o 
  -7  -6   3        2.36        2.07     12.30 o 
  -6  -6   3       95.01       30.91     42.90 o 
  -5  -6   3     1620.66     1735.61    100.31 o 
  -4  -6   3      631.78      854.24     58.04 o 
  -3  -6   3     9483.10    10069.82    254.88 o 
  -2  -6   3     6063.67     6271.79    280.12 o 
  -1  -6   3     3177.46     3442.20    163.40 o 
   0  -6   3     3820.81     3772.79    212.61 o 
   1  -6   3      555.90      358.35     52.36 o 
   2  -6   3        2.12        5.68     28.39 o 
   3  -6   3     4483.71     4240.42    132.43 o 
   4  -6   3      950.68     1040.50     64.34 o 
   5  -6   3       78.16       74.14     30.77 o 
   6  -6   3        1.82       12.09     24.69 o 
   7  -6   3      141.13      116.77     29.40 o 
   8  -6   3        9.76        0.00     30.88 o 
   9  -6   3        2.74        0.00     33.73 o 
  10  -6   3      155.95      125.57     55.20 o 
 -12  -5   3       41.20       61.83     78.86 o 
 -11  -5   3        0.58       20.82     64.98 o 
 -10  -5   3       87.24       50.47     65.61 o 
  -9  -5   3      535.16      717.97     45.42 o 
  -8  -5   3      128.78      100.71     16.40 o 
  -7  -5   3      290.33      345.70     52.68 o 
  -6  -5   3       41.28       20.19     26.50 o 
  -5  -5   3        0.52        0.00     30.91 o 
  -4  -5   3      240.24      247.31     38.48 o 
  -3  -5   3    10074.92    10365.08    372.23 o 
  -2  -5   3        6.25       13.25     21.45 o 
  -1  -5   3     3008.28     2965.87    172.24 o 
   0  -5   3       13.43        8.20     20.82 o 
   1  -5   3     1439.89     1466.22     69.40 o 
   2  -5   3     5720.71     6032.68    167.82 o 
   3  -5   3      108.66      108.38     21.30 o 
   4  -5   3     3120.52     3245.44     53.28 o 
   5  -5   3      928.04      982.54     68.63 o 
   6  -5   3      664.90      727.68     41.66 o 
   7  -5   3       87.09       83.83     35.55 o 
   8  -5   3       21.91        0.00     27.30 o 
   9  -5   3      220.33      187.45     41.74 o 
  10  -5   3      374.80      356.22     49.71 o 
 -12  -4   3        2.47        3.79     76.97 o 
 -11  -4   3       21.94       27.13     65.61 o 
 -10  -4   3      351.79      335.64     90.85 o 
  -9  -4   3      278.67      265.61     97.79 o 
  -8  -4   3       33.30       56.65     28.08 o 
  -7  -4   3        1.12        3.34     10.66 o 
  -6  -4   3       96.86       95.07     15.16 o 
  -5  -4   3       12.09        0.00     22.40 o 
  -4  -4   3     1928.99     1956.43     92.11 o 
  -3  -4   3     3928.26     3799.92    166.56 o 
  -2  -4   3    10358.69    10465.39    300.94 o 
  -1  -4   3     5790.82     5952.56    238.48 o 
   0  -4   3     1425.91     1847.28     97.79 o 
   1  -4   3     1943.64     1893.34     72.55 o 
   2  -4   3      236.33      270.81     27.11 o 
   3  -4   3      685.50      651.41     36.51 o 
   4  -4   3     1093.10      857.59     24.64 o 
   5  -4   3     3059.18     2613.28    134.07 o 
   6  -4   3      582.09      624.98     46.51 o 
   7  -4   3       95.67       90.99     31.44 o 
   8  -4   3      298.70      353.52     47.60 o 
   9  -4   3     1355.60     1204.09     64.38 o 
  10  -4   3      173.07      101.38     46.37 o 
  11  -4   3        2.51       10.46     38.37 o 
 -12  -3   3       36.54       18.30     75.08 o 
 -11  -3   3       58.13      109.15     82.02 o 
 -10  -3   3        7.49       34.07     62.46 o 
  -9  -3   3      181.35      333.75     97.16 o 
  -8  -3   3       42.98        8.35     14.69 o 
  -7  -3   3      307.65      341.84     23.97 o 
  -6  -3   3      856.94      943.37     34.64 o 
  -5  -3   3       27.09       32.96      9.46 o 
  -4  -3   3      325.92      324.63     18.23 o 
  -3  -3   3     5401.04     5691.99    220.18 o 
  -2  -3   3     4413.34     4497.07    174.76 o 
  -1  -3   3     2026.19     2502.16    123.03 o 
   0  -3   3      901.65      936.26     73.82 o 
   1  -3   3      116.68      173.50     22.08 o 
   2  -3   3     3047.89     3044.27     52.94 o 
   3  -3   3     5621.89     6019.83     77.55 o 
   4  -3   3     2658.38     2562.57     41.13 o 
   5  -3   3      684.61      734.63     43.76 o 
   6  -3   3      729.47      752.57     72.24 o 
   7  -3   3     2218.04     2085.02     76.40 o 
   8  -3   3      533.48      488.57     49.21 o 
   9  -3   3       95.71      105.55     43.22 o 
  10  -3   3       15.99        0.00     31.60 o 
  11  -3   3       44.18        4.08     38.63 o 
 -12  -2   3        0.31        0.00     69.40 o 
 -11  -2   3       43.85       63.09     69.40 o 
 -10  -2   3      700.57      709.76     83.91 o 
  -9  -2   3      342.85      304.73     88.33 o 
  -8  -2   3        3.71        0.79     25.46 o 
  -7  -2   3       24.61       22.73     10.36 o 
  -6  -2   3      403.64      385.19     37.69 o 
  -5  -2   3     1836.57     2082.35     50.13 o 
  -4  -2   3     4328.29     4418.13     79.01 o 
  -3  -2   3     1540.88     1750.76     40.44 o 
  -2  -2   3      288.23      212.72     33.12 o 
  -1  -2   3     8262.36     8074.75    119.63 o 
   0  -2   3      186.40      205.27     12.05 o 
   2  -2   3      151.41      162.81     13.08 o 
   3  -2   3       38.42       19.75      5.16 o 
   4  -2   3       12.85        9.87      3.47 o 
   5  -2   3      896.71     1103.55     64.04 o 
   6  -2   3     3129.55     3003.42     96.53 o 
   7  -2   3      260.80      251.77     36.00 o 
   8  -2   3      655.89      603.48     51.94 o 
   9  -2   3       45.95       27.15     30.74 o 
  10  -2   3       78.23       54.13     39.51 o 
  11  -2   3      141.17      132.95     52.36 o 
  12  -2   3      304.02      234.64     67.82 o 
 -12  -1   3      599.86      607.56    121.13 o 
 -11  -1   3      298.74      375.39     92.74 o 
 -10  -1   3        0.98        0.00     48.58 o 
  -9  -1   3      526.86      544.69     69.25 o 
  -8  -1   3     1126.31     1251.16     99.05 o 
  -7  -1   3      369.34      406.69     20.57 o 
  -6  -1   3     4200.60     4347.51     65.28 o 
  -5  -1   3     2074.81     2171.52     45.27 o 
  -4  -1   3       36.23       26.41      6.94 o 
  -3  -1   3     2359.88     2646.45     55.52 o 
  -2  -1   3     3827.64     3819.58     63.36 o 
  -1  -1   3     4830.18     5264.90     77.58 o 
   0  -1   3     4443.64     4124.60     60.78 o 
   2  -1   3     7126.33     7953.76    113.24 o 
   3  -1   3     2262.40     2426.87     36.82 o 
   4  -1   3      920.05      862.21     19.72 o 
   5  -1   3     3332.59     3508.92     96.05 o 
   6  -1   3       26.86        0.00     16.17 o 
   7  -1   3     1543.00     1725.09     92.68 o 
   8  -1   3      539.87      518.95     44.01 o 
   9  -1   3        0.47        0.00     25.44 o 
  10  -1   3      111.35       95.52     39.58 o 
  11  -1   3      261.10      281.42     64.67 o 
  12  -1   3       16.87       36.95     44.25 o 
 -12   0   3       16.84        1.26     66.24 o 
 -11   0   3       96.26       30.91     66.24 o 
 -10   0   3       31.98       69.40     57.41 o 
  -9   0   3        1.78        3.84     31.14 o 
  -8   0   3     2069.70     2112.90    125.67 o 
  -7   0   3     1101.82     1030.95     56.35 o 
  -6   0   3      579.97      535.41     23.44 o 
  -5   0   3      289.45      293.48     22.03 o 
  -4   0   3     1117.15      972.46     22.99 o 
  -3   0   3      761.56      752.04     19.05 o 
  -2   0   3     1613.34     1411.74     27.68 o 
  -1   0   3     1976.74     1990.49     40.38 o 
   0   0   3     4443.66     4205.60     60.77 o 
   1   0   3     1472.79     1472.19     87.70 o 
   2   0   3    31426.04    35285.52    394.15 o 
   3   0   3     7651.40     8336.33    103.70 o 
   4   0   3     1234.31     1611.01     49.74 o 
   5   0   3     1004.12      887.77    101.89 o 
   6   0   3     3932.90     4084.20    112.62 o 
   7   0   3     3140.17     2967.94    113.35 o 
   8   0   3      255.47      259.78     37.87 o 
   9   0   3        4.62        0.00     25.09 o 
  10   0   3       13.90       22.21     31.52 o 
  11   0   3       16.33        0.00     32.99 o 
  12   0   3       30.70       35.41     46.37 o 
 -12   1   3       11.39        0.00     53.00 o 
 -11   1   3        1.66        6.94     54.89 o 
 -10   1   3       20.48        0.00     44.79 o 
  -9   1   3       17.44        0.00     28.12 o 
  -8   1   3      113.34       91.62     30.36 o 
  -7   1   3     1089.00      997.40    335.01 o 
  -6   1   3      593.39      510.47     30.95 o 
  -5   1   3      838.80     1011.39     22.30 o 
  -4   1   3        0.40        0.74      4.19 o 
  -3   1   3     5835.43     5969.31    146.69 o 
  -2   1   3    14160.37    13941.73    171.63 o 
  -1   1   3     2829.37     2522.77     56.91 o 
   0   1   3      115.61      142.39     28.06 o 
   1   1   3      918.13     1156.44     23.97 o 
   2   1   3    37013.46    36664.65    532.94 o 
   3   1   3    16085.21    15785.94    184.45 o 
   4   1   3     2028.46     2503.40     41.58 o 
   5   1   3     5529.20     5753.04     89.08 o 
   6   1   3     6005.02     6361.62    175.04 o 
   7   1   3      610.14      622.78     35.39 o 
   8   1   3      302.23      294.88     49.48 o 
   9   1   3       95.90      106.01     32.87 o 
  10   1   3        0.67        0.00     29.10 o 
  11   1   3      881.11     1016.51    103.42 o 
  12   1   3       60.16       59.29     45.17 o 
 -11   2   3      183.52      205.04     63.09 o 
 -10   2   3       11.07       14.51     46.69 o 
  -9   2   3      280.97      245.13     48.06 o 
  -8   2   3        0.43        0.00     25.51 o 
  -7   2   3      197.57      213.85     35.11 o 
  -6   2   3        9.84        9.16     20.74 o 
  -5   2   3       76.41       65.57     20.51 o 
  -4   2   3      225.22      328.74     10.77 o 
  -3   2   3        4.81        3.27      3.01 o 
  -2   2   3     1563.85     1527.48    148.89 o 
  -1   2   3     1928.24     1901.69     39.75 o 
   0   2   3     3087.87     3470.34     73.18 o 
   1   2   3     1028.54     1067.49     35.33 o 
   2   2   3    21282.17    21331.65    284.39 o 
   3   2   3     2342.97     2079.56     44.60 o 
   4   2   3     4014.60     4096.01     86.05 o 
   5   2   3     6085.33     6125.00     88.21 o 
   6   2   3      813.54      855.05     66.98 o 
   7   2   3     4295.96     4123.75    114.97 o 
   8   2   3       23.76       14.08     22.54 o 
   9   2   3      670.60      709.01     45.93 o 
  10   2   3      800.70      868.68     72.37 o 
  11   2   3      259.52      307.51     56.52 o 
  12   2   3      186.08      220.19     56.33 o 
 -11   3   3       35.15       54.89     58.04 o 
 -10   3   3      105.74      101.58     63.72 o 
  -9   3   3        1.70        0.00     29.16 o 
  -8   3   3      257.05      232.79     47.14 o 
  -7   3   3     2108.89     2044.09    111.35 o 
  -6   3   3      274.41      225.29     40.03 o 
  -5   3   3     1189.69     1301.41     25.61 o 
  -4   3   3      106.82       77.11     12.82 o 
  -3   3   3     2379.26     2579.16     50.87 o 
  -2   3   3     2144.12     2209.13     34.96 o 
  -1   3   3      447.91      466.16     24.96 o 
   1   3   3     7317.47     7802.99    284.54 o 
   2   3   3      212.32      149.27      9.03 o 
   3   3   3     1680.57     1541.79     38.80 o 
   4   3   3     3015.76     2819.66     80.79 o 
   5   3   3      248.61      329.46     24.49 o 
   6   3   3     4201.77     4086.42     94.58 o 
   7   3   3      182.42      158.06     54.89 o 
   8   3   3      110.99      138.13     33.49 o 
   9   3   3      227.69      178.73     47.23 o 
  10   3   3        0.42        4.29     30.94 o 
  11   3   3      277.74      245.72     46.13 o 
  12   3   3      657.59      802.07     69.70 o 
  13   3   3       25.70       41.64     63.09 o 
 -11   4   3       37.21       25.24     57.41 o 
 -10   4   3       44.11       64.98     53.00 o 
  -9   4   3      427.92      408.32     66.73 o 
  -8   4   3      927.09     1014.80     79.60 o 
  -7   4   3     2489.61     2395.65    213.88 o 
  -6   4   3     5727.80     5542.32    170.59 o 
  -5   4   3       37.47       37.22     22.40 o 
  -4   4   3      321.71      328.02     13.07 o 
  -3   4   3      267.18      244.01     14.39 o 
  -2   4   3      569.80      754.86     30.41 o 
  -1   4   3       44.34       37.58      8.24 o 
   0   4   3     7213.29     7243.85     93.63 o 
   1   4   3      461.49      526.65     31.23 o 
   2   4   3      116.46       84.34     27.76 o 
   3   4   3        1.42        1.69      9.34 o 
   4   4   3        3.43        0.00     10.96 o 
   5   4   3       71.59       39.59     15.06 o 
   6   4   3     2715.22     2864.29     99.05 o 
   7   4   3      345.46      353.34     47.84 o 
   8   4   3      834.19      862.24     62.14 o 
   9   4   3      711.34      692.17    140.38 o 
  10   4   3      903.32      893.34     66.97 o 
  11   4   3      105.34      121.53     51.67 o 
  12   4   3        1.94        0.00     59.94 o 
  13   4   3      135.30      165.30     73.82 o 
 -10   5   3        2.05        0.00     49.21 o 
  -9   5   3       82.36       77.50     40.77 o 
  -8   5   3      351.91      402.53     50.79 o 
  -7   5   3      442.31      539.83     51.11 o 
  -6   5   3      318.15      357.42     35.46 o 
  -5   5   3     1276.56     1259.15     91.21 o 
  -4   5   3       25.69       26.47      6.03 o 
  -3   5   3     2629.91     2604.45     45.20 o 
  -2   5   3       54.16       40.64      8.41 o 
  -1   5   3      425.87      361.18     18.96 o 
   0   5   3      885.54      859.70     56.46 o 
   1   5   3       91.60      117.11     19.24 o 
   2   5   3      394.97      423.32     30.60 o 
   3   5   3     1171.69     1135.35     66.56 o 
   4   5   3     1506.24     1570.09     49.53 o 
   5   5   3     2976.61     2953.87     82.55 o 
   6   5   3      321.66      280.12     66.88 o 
   7   5   3     1015.08     1055.50    113.56 o 
   8   5   3        5.41       15.55     26.77 o 
   9   5   3      367.51      459.44     46.49 o 
  10   5   3       10.68       11.27     34.31 o 
  11   5   3       11.68        0.00     49.84 o 
  12   5   3        1.22        0.00     49.21 o 
 -10   6   3       96.82       49.84     57.41 o 
  -9   6   3      108.31       82.21     37.15 o 
  -8   6   3      448.47      330.38     61.89 o 
  -7   6   3       75.67       92.52     38.36 o 
  -6   6   3     1518.31     1358.71     64.12 o 
  -5   6   3      510.86      556.33     35.66 o 
  -4   6   3     1854.85     1601.22     50.29 o 
  -3   6   3     1717.18     1784.88     66.13 o 
  -2   6   3      176.09      222.82     22.34 o 
  -1   6   3      836.38     1003.40     77.41 o 
   0   6   3      651.86      606.63     37.40 o 
   1   6   3     1113.83     1149.39     40.79 o 
   2   6   3     1274.73     1244.83     70.87 o 
   3   6   3        3.60       12.52     15.77 o 
   4   6   3        9.92        0.00     15.95 o 
   5   6   3     1868.10     1750.83     46.29 o 
   6   6   3     3274.09     3381.63    210.72 o 
   7   6   3       16.76        2.52     31.55 o 
   8   6   3      729.80      754.56     66.24 o 
   9   6   3      352.47      298.03     45.50 o 
  10   6   3        0.47       18.93     48.58 o 
  11   6   3      558.04      560.24    117.35 o 
  12   6   3      224.87      238.48     93.37 o 
  -9   7   3       65.43       77.84     42.29 o 
  -8   7   3      131.16      172.75     49.49 o 
  -7   7   3      646.00      525.55     84.86 o 
  -6   7   3      753.69      589.87     72.27 o 
  -5   7   3        1.38       14.84     21.71 o 
  -4   7   3       16.35       19.85     21.10 o 
  -3   7   3      522.76      514.80     33.13 o 
  -2   7   3       11.30        5.70     12.87 o 
  -1   7   3      350.46      340.34     29.17 o 
   0   7   3      339.93      405.24     30.91 o 
   1   7   3     1208.23      987.24    144.79 o 
   2   7   3      438.45      513.56     30.46 o 
   3   7   3       71.53       96.99     21.14 o 
   4   7   3       60.04       45.42     21.47 o 
   5   7   3     2307.64     2289.54    189.90 o 
   6   7   3      497.35      529.33     92.11 o 
   7   7   3      228.78      180.44     64.35 o 
   8   7   3        0.44       15.77     39.12 o 
   9   7   3      580.52      692.73    119.24 o 
  10   7   3     1829.41     1815.73    108.52 o 
  11   7   3      148.80      177.28     63.09 o 
  12   7   3      128.01      122.39     71.92 o 
  -8   8   3      202.67      254.06     61.21 o 
  -7   8   3      254.06      203.45     41.14 o 
  -6   8   3       69.66       99.93     33.05 o 
  -5   8   3       88.82       79.13     30.69 o 
  -4   8   3      162.12      162.77     37.25 o 
  -3   8   3      161.90      149.67     25.32 o 
  -2   8   3      181.00      168.09     21.72 o 
  -1   8   3      127.28      178.65     19.67 o 
   0   8   3      109.32       60.61     16.94 o 
   1   8   3       73.81       52.84     19.72 o 
   2   8   3     4805.38     4766.20     91.65 o 
   3   8   3       70.98       82.85     27.41 o 
   4   8   3       47.09       27.51     19.95 o 
   5   8   3       30.77       23.34     47.32 o 
   6   8   3      237.12      155.20     59.30 o 
   7   8   3        1.09       39.12     53.63 o 
   8   8   3      269.03      368.45     71.29 o 
   9   8   3      731.35      919.22    122.39 o 
  10   8   3       63.20       60.57     56.15 o 
  11   8   3       54.31       56.15     59.30 o 
  12   8   3       14.59       52.36     56.78 o 
  -8   9   3      108.15      128.20     53.14 o 
  -7   9   3       71.43       90.13     36.93 o 
  -6   9   3      291.70      307.19     40.32 o 
  -5   9   3      147.65      153.19     49.11 o 
  -4   9   3     2121.26     2102.77    248.58 o 
  -3   9   3      953.13      815.06     59.99 o 
  -2   9   3        5.61        5.61     15.82 o 
  -1   9   3        2.34        0.00     20.00 o 
   0   9   3      236.10      255.51     39.89 o 
   1   9   3     2752.55     2754.43     96.84 o 
   2   9   3     1475.95     1499.95     93.69 o 
   3   9   3        9.51        0.00     16.31 o 
   4   9   3       32.25       17.67     36.59 o 
   5   9   3      220.08      301.57     55.52 o 
   6   9   3      958.35      870.64    154.57 o 
   7   9   3      357.37      257.41     98.42 o 
   8   9   3      997.82     1089.57    182.33 o 
   9   9   3      254.28      129.97     71.29 o 
  10   9   3       27.83       36.78     44.42 o 
  11   9   3        9.40        0.00     52.36 o 
  -7  10   3      247.76      178.77     69.71 o 
  -6  10   3        3.04       13.71     35.46 o 
  -5  10   3      946.85      963.87     93.06 o 
  -4  10   3       14.41       28.78     31.85 o 
  -3  10   3      234.93      274.60     48.71 o 
  -2  10   3      289.76      272.55     82.02 o 
  -1  10   3        0.05       13.88     41.01 o 
   0  10   3      519.81      508.51     63.72 o 
   1  10   3     2217.27     2553.89    116.72 o 
   2  10   3      440.11      328.70     73.82 o 
   3  10   3       13.69       26.50     46.69 o 
   4  10   3      393.36      336.90     98.42 o 
   5  10   3        2.16       10.09     46.69 o 
   6  10   3        4.51       11.99     55.52 o 
   7  10   3      208.36      304.73     77.60 o 
   8  10   3      120.05       75.71     73.18 o 
   9  10   3      128.07      129.33     84.54 o 
  10  10   3        0.31       10.73     84.54 o 
  11  10   3       14.62       30.28     94.00 o 
  -6  11   3       40.13       40.76     42.46 o 
  -5  11   3        0.95       24.12     37.01 o 
  -4  11   3      648.39      748.23     64.09 o 
  -3  11   3       34.38        1.89     46.06 o 
  -2  11   3       83.14       59.94     45.42 o 
  -1  11   3      272.40      249.21     94.64 o 
   0  11   3      660.05      695.25     71.92 o 
   1  11   3      914.08      831.53    136.27 o 
   2  11   3     1183.64     1054.87    152.05 o 
   3  11   3       90.92      119.24     68.77 o 
   4  11   3      143.27       90.22     71.29 o 
   5  11   3       21.39       64.35     51.10 o 
   6  11   3        2.86       26.50     58.67 o 
   7  11   3       30.39       45.42     64.35 o 
   8  11   3      654.35      719.86    152.68 o 
   9  11   3       48.04       34.70     76.97 o 
  10  11   3        8.19       59.30     89.59 o 
  -5  12   3      211.73      229.11     58.81 o 
  -4  12   3      137.37      105.36     66.24 o 
  -3  12   3       19.09        6.31     59.94 o 
  -2  12   3        1.48        0.00     54.89 o 
  -1  12   3        1.06        0.00     49.84 o 
   0  12   3     1445.33     1884.50    117.98 o 
   1  12   3      556.07      516.71     75.08 o 
   2  12   3      452.86      506.61    114.82 o 
   3  12   3      706.90      708.50    135.01 o 
   4  12   3       59.05       37.85     51.10 o 
   5  12   3      417.11      478.22     92.11 o 
   6  12   3      103.76      102.21     80.76 o 
   7  12   3      439.04      506.61     84.54 o 
   8  12   3       26.04       62.46     76.34 o 
   9  12   3       58.32       90.85     89.59 o 
  -3  13   3        1.64        0.00     63.72 o 
  -2  13   3       12.98        0.00     62.46 o 
  -1  13   3      143.70      126.81     73.82 o 
   0  13   3      228.39      315.45     78.23 o 
   1  13   3       27.86       47.95     69.40 o 
   2  13   3      166.46      114.19     61.83 o 
   3  13   3       18.46       29.02     62.46 o 
   4  13   3     1007.60     1004.40    168.45 o 
   5  13   3       37.82       12.62     68.14 o 
   6  13   3      158.56      192.42     88.96 o 
   7  13   3        0.46        0.00     71.92 o 
   8  13   3       78.76       17.03     68.77 o 
  -1  14   3      103.69      187.38    102.84 o 
   0  14   3      202.04      233.43     67.51 o 
   1  14   3      142.66       95.90     66.88 o 
   2  14   3        1.08        0.00     59.30 o 
   3  14   3       72.16       75.08     75.71 o 
   4  14   3       59.79       75.71     74.45 o 
   5  14   3      203.15      174.76     86.43 o 
   6  14   3       24.15       52.36     78.86 o 
   7  14   3       58.48      137.54     85.17 o 
   3  15   3      135.11      131.23     94.64 o 
  -4 -14   4      116.57       97.16     69.40 o 
  -3 -14   4       65.49       53.63     70.03 o 
  -2 -14   4        2.69        3.15     66.88 o 
  -1 -14   4        2.51        0.00     67.51 o 
  -6 -13   4       65.24       78.23     79.49 o 
  -5 -13   4      126.81       98.42     71.29 o 
  -4 -13   4      208.25      162.14     82.02 o 
  -3 -13   4       35.16       54.89     61.20 o 
  -2 -13   4        0.97        0.00     59.30 o 
  -1 -13   4        2.73       10.09     58.04 o 
   0 -13   4       12.56       17.67     64.35 o 
   1 -13   4      485.77      600.62    144.48 o 
   2 -13   4       10.29        1.26     58.67 o 
  -8 -12   4       21.63       17.67     20.19 o 
  -6 -12   4      114.21      117.35     70.66 o 
  -5 -12   4      892.72     1198.71    105.99 o 
  -4 -12   4       67.48      103.47     62.46 o 
  -3 -12   4       35.89       35.33     54.89 o 
  -2 -12   4       25.25       41.01     54.89 o 
  -1 -12   4       12.75        1.89     53.00 o 
   0 -12   4      450.17      470.65     76.97 o 
   1 -12   4       85.88      133.12     66.88 o 
   2 -12   4       13.57        0.63     58.67 o 
   3 -12   4       24.08        0.00     60.57 o 
   4 -12   4      155.56      112.93     94.64 o 
  -9 -11   4       11.98       11.36     19.56 o 
  -8 -11   4       53.32       41.64     18.93 o 
  -6 -11   4      924.24     1136.25    108.52 o 
  -5 -11   4      253.26      249.84     66.24 o 
  -4 -11   4      773.50      925.53     81.39 o 
  -3 -11   4      297.25      258.04     68.14 o 
  -2 -11   4      417.37      392.42     84.54 o 
  -1 -11   4      690.61      757.08     94.00 o 
   0 -11   4      578.00      579.17     89.59 o 
   1 -11   4       21.16        0.00     44.79 o 
   2 -11   4      194.50      179.81     80.76 o 
   3 -11   4       27.20       29.65     58.04 o 
   4 -11   4        3.89       36.59     54.26 o 
   5 -11   4        3.44       11.99     65.61 o 
   6 -11   4      178.71      169.08    104.73 o 
 -10 -10   4       40.93       65.61     22.71 o 
  -9 -10   4       65.39       26.50     20.82 o 
  -8 -10   4        0.83        0.00     15.14 o 
  -6 -10   4       69.30       30.28     51.73 o 
  -5 -10   4      533.07      621.44    117.35 o 
  -4 -10   4      713.42      693.99     70.66 o 
  -3 -10   4      817.52      771.59    104.10 o 
  -2 -10   4      591.32      499.04    102.21 o 
  -1 -10   4      181.33      223.97     78.23 o 
   0 -10   4       12.78        0.00     42.27 o 
   1 -10   4     2582.04     2632.75    225.86 o 
   2 -10   4       43.67      106.62     50.47 o 
   3 -10   4      603.62      801.88    111.04 o 
   4 -10   4        2.08        3.15     46.06 o 
   5 -10   4        5.99        0.00     55.52 o 
   6 -10   4       26.02        0.00     57.41 o 
   7 -10   4      209.12      232.80     82.65 o 
 -10  -9   4       86.43       89.59     26.50 o 
  -9  -9   4        0.92        0.00     16.40 o 
  -8  -9   4      243.71      247.31     32.18 o 
  -7  -9   4       89.29       73.82     57.41 o 
  -6  -9   4      456.45      683.27     79.49 o 
  -5  -9   4      519.39      703.46     99.68 o 
  -4  -9   4       13.55       15.14     44.79 o 
  -3  -9   4      243.01      248.58     49.21 o 
  -2  -9   4      632.32      502.20     98.42 o 
  -1  -9   4     2682.31     2685.75    116.72 o 
   0  -9   4      614.21      579.17    107.25 o 
   1  -9   4       93.61       61.83     43.53 o 
   2  -9   4      724.46      699.67     73.82 o 
   3  -9   4        1.77       15.14     44.79 o 
   4  -9   4     1101.19     1030.89    157.73 o 
   5  -9   4      332.08      336.90     71.29 o 
   6  -9   4       84.46       73.82     70.03 o 
   7  -9   4       36.96       45.09     39.26 o 
   8  -9   4      170.57      140.67     44.80 o 
 -10  -8   4       18.68       39.12     20.19 o 
  -9  -8   4        1.20        3.15     18.93 o 
  -8  -8   4       32.88       44.79     17.03 o 
  -7  -8   4      370.87      375.74     53.63 o 
  -6  -8   4      726.79     1013.86    129.97 o 
  -5  -8   4      278.09      292.11     76.97 o 
  -4  -8   4      275.39      412.61     49.84 o 
  -3  -8   4      283.41      351.41     49.84 o 
  -2  -8   4     1860.72     1999.96    123.03 o 
  -1  -8   4      943.35      840.36    114.19 o 
   0  -8   4      393.56      415.76     89.59 o 
   1  -8   4      208.66      174.76     63.09 o 
   2  -8   4      123.86      112.30     44.16 o 
   3  -8   4     2169.30     2131.95     91.48 o 
   4  -8   4      171.05      230.91     53.00 o 
   5  -8   4       21.06       21.90     28.51 o 
   6  -8   4        2.29       18.01     30.27 o 
   7  -8   4        1.01        0.49     31.28 o 
   8  -8   4       35.45       20.43     35.63 o 
 -11  -7   4      294.12      318.61    112.93 o 
 -10  -7   4       53.43       58.67     22.08 o 
  -9  -7   4      330.52      429.64     38.48 o 
  -8  -7   4      756.50      933.10     56.15 o 
  -7  -7   4      162.56      144.07     26.50 o 
  -6  -7   4       25.32       27.76     46.69 o 
  -5  -7   4     1230.45     1105.34    129.97 o 
  -4  -7   4       11.94        5.68     34.07 o 
  -3  -7   4     1410.44     1497.76    109.15 o 
  -2  -7   4     1451.99     1496.50     84.54 o 
  -1  -7   4      263.87      299.05     39.12 o 
   0  -7   4      271.69      218.29     41.01 o 
   1  -7   4      332.52      331.85     68.14 o 
   2  -7   4     1255.06     1418.27    145.74 o 
   3  -7   4      657.61      688.83     28.24 o 
   4  -7   4      351.68      398.73     68.77 o 
   5  -7   4      360.10      458.87     48.89 o 
   6  -7   4       16.23        0.00     26.34 o 
   7  -7   4       91.43      107.60     31.33 o 
   8  -7   4       74.69       58.40     34.68 o 
   9  -7   4       24.02       51.92     37.43 o 
 -11  -6   4       38.99       13.25     80.12 o 
  -9  -6   4      195.83      197.47     28.39 o 
  -8  -6   4       33.57       81.39     19.56 o 
  -7  -6   4      370.98      371.05     32.30 o 
  -6  -6   4        1.45        0.00     20.50 o 
  -5  -6   4        8.61        0.00     29.02 o 
  -4  -6   4     1963.43     1875.67     96.53 o 
  -3  -6   4      169.75      107.88     33.44 o 
  -2  -6   4     1369.14     1347.61    107.25 o 
  -1  -6   4     5950.47     6144.98    264.35 o 
   0  -6   4      418.50      497.78     79.49 o 
   1  -6   4        3.47        0.00     22.08 o 
   2  -6   4      917.67      975.37    114.19 o 
   3  -6   4     1389.05     1219.63     39.25 o 
   4  -6   4     2085.95     1978.25    107.25 o 
   5  -6   4      443.62      411.89     44.11 o 
   6  -6   4        0.18        2.86     24.28 o 
   7  -6   4      215.33      172.24     36.29 o 
   8  -6   4       17.31       20.71     33.96 o 
   9  -6   4      193.05      127.89     42.38 o 
  10  -6   4       49.74       55.08     45.71 o 
 -12  -5   4        6.94        0.00     83.91 o 
 -11  -5   4       89.08       51.10     78.86 o 
 -10  -5   4        6.61       38.48     68.77 o 
  -9  -5   4      804.87      777.27     47.32 o 
  -8  -5   4      818.67      921.12     50.47 o 
  -7  -5   4      717.86      706.09     63.09 o 
  -6  -5   4       18.25       19.97     11.99 o 
  -5  -5   4       10.57       33.11     10.19 o 
  -4  -5   4      217.41      237.22     54.26 o 
  -3  -5   4     2074.29     1619.52     77.60 o 
  -2  -5   4     5470.94     5968.33    249.84 o 
  -1  -5   4      223.18      214.51     47.95 o 
   0  -5   4      701.01      719.23     54.26 o 
   1  -5   4      573.36      471.28     37.85 o 
   2  -5   4       17.25       21.20     10.41 o 
   3  -5   4     4992.19     4856.79     76.25 o 
   4  -5   4     3572.52     3371.04     73.13 o 
   5  -5   4     2154.58     2141.30     76.43 o 
   6  -5   4       17.46        1.78     19.72 o 
   7  -5   4      295.73      315.93     56.15 o 
   8  -5   4       70.75       81.27     33.73 o 
   9  -5   4      746.22      743.47     77.85 o 
  10  -5   4      178.22      141.54     43.05 o 
 -12  -4   4       44.42       66.88     88.33 o 
 -11  -4   4       24.79        0.00     68.14 o 
 -10  -4   4        5.70       16.40     67.51 o 
  -9  -4   4      657.65      899.03    154.57 o 
  -8  -4   4       22.94        5.05     15.14 o 
  -7  -4   4       67.26      164.24     41.32 o 
  -6  -4   4     1406.18     1528.71     42.26 o 
  -5  -4   4        1.53        7.70      8.05 o 
  -4  -4   4      445.87      440.30     62.46 o 
  -3  -4   4     5398.42     6150.05    109.08 o 
  -2  -4   4     2737.50     2841.93     60.76 o 
  -1  -4   4     2003.49     1530.95     42.42 o 
   0  -4   4        2.65        0.65     13.56 o 
   1  -4   4     1490.02     1355.66     37.37 o 
   2  -4   4     4468.41     4720.37     88.04 o 
   3  -4   4     7192.54     7987.43    103.77 o 
   4  -4   4     7015.91     7582.99    100.84 o 
   5  -4   4      299.44      330.23     29.06 o 
   6  -4   4      542.06      530.73     47.42 o 
   7  -4   4      751.12      637.09     88.96 o 
   8  -4   4     1001.27      930.49    104.10 o 
   9  -4   4       90.30       75.18     38.99 o 
  10  -4   4       59.49       63.29     40.86 o 
  11  -4   4      159.33      179.79     47.67 o 
 -12  -3   4        0.65        0.00     76.34 o 
 -11  -3   4       13.10       54.89     63.72 o 
 -10  -3   4     1314.65     1371.58    171.61 o 
  -9  -3   4       44.89        3.79     52.36 o 
  -8  -3   4      603.78      677.95     36.41 o 
  -7  -3   4      731.21      734.09     31.31 o 
  -6  -3   4        6.88       10.57      9.27 o 
  -5  -3   4      498.92      550.75     59.94 o 
  -4  -3   4     1012.73     1010.80     31.96 o 
  -3  -3   4      511.27      546.35     23.45 o 
  -2  -3   4      798.58     1006.65     30.40 o 
  -1  -3   4      124.01      144.08     12.92 o 
   0  -3   4     3056.15     3216.06     67.82 o 
   1  -3   4     1297.05     1432.49     32.85 o 
   2  -3   4       89.82       90.16      9.02 o 
   3  -3   4       82.57      102.10     16.83 o 
   4  -3   4      937.79      837.19     20.37 o 
   5  -3   4       21.40        7.02     16.47 o 
   6  -3   4     2301.20     2113.51     73.52 o 
   7  -3   4       64.70       64.47     28.41 o 
   8  -3   4      484.20      488.12     41.76 o 
   9  -3   4      559.43      502.65     54.85 o 
  10  -3   4        2.48        1.99     32.07 o 
  11  -3   4      318.80      198.92     57.41 o 
 -12  -2   4      208.91      132.49     87.70 o 
 -11  -2   4      142.68      135.64     73.82 o 
 -10  -2   4        1.71       14.51     56.78 o 
  -9  -2   4     1456.41     1700.28    105.99 o 
  -8  -2   4       33.05       21.74     26.66 o 
  -7  -2   4      112.72      148.74     25.39 o 
  -6  -2   4      300.48      405.54     23.22 o 
  -5  -2   4      543.34      692.02     25.90 o 
  -4  -2   4     1019.66     1188.41     36.91 o 
  -3  -2   4     1558.44     1258.80     37.22 o 
  -2  -2   4     1000.70      777.30     23.10 o 
  -1  -2   4     3370.95     3902.39     67.72 o 
   0  -2   4     4312.10     5278.62     87.90 o 
   1  -2   4      671.42      557.67     68.77 o 
   2  -2   4       21.34       21.93      4.87 o 
   3  -2   4     1595.12     1286.33     24.43 o 
   4  -2   4      311.40      292.22     15.64 o 
   5  -2   4    11285.46    11648.16    270.03 o 
   6  -2   4      549.68      444.00     35.38 o 
   7  -2   4      921.59     1107.02    130.28 o 
   8  -2   4      260.48      254.97     39.17 o 
   9  -2   4       25.30       28.05     26.91 o 
  10  -2   4       11.76        3.97     30.74 o 
  11  -2   4       40.57       43.10     39.26 o 
  12  -2   4      135.92      143.23     53.31 o 
 -12  -1   4       31.81       25.87     72.55 o 
 -11  -1   4      154.47      234.06     92.74 o 
 -10  -1   4      673.27      834.05     95.90 o 
  -9  -1   4      521.42      567.18     80.76 o 
  -8  -1   4      936.05     1123.02     86.46 o 
  -7  -1   4     1342.92     1467.44     38.78 o 
  -6  -1   4      721.44      766.61     24.17 o 
  -5  -1   4     5192.49     4957.07    112.74 o 
  -4  -1   4     7274.31     7079.50    161.51 o 
  -3  -1   4     2131.08     2406.23     47.89 o 
  -2  -1   4      434.07      339.52     12.02 o 
  -1  -1   4    33623.66    36759.58    484.06 o 
   0  -1   4      805.82      810.24     20.82 o 
   1  -1   4     4695.84     5410.29     78.46 o 
   2  -1   4     1767.04     1748.45     31.43 o 
   3  -1   4       80.49       82.61      5.81 o 
   4  -1   4     1321.90     1203.71     48.64 o 
   5  -1   4        1.91        4.35      2.07 o 
   6  -1   4      883.89      782.73     54.11 o 
   7  -1   4     1148.74     1140.58     83.41 o 
   8  -1   4       11.89       20.92     25.31 o 
   9  -1   4       42.97       21.15     29.24 o 
  10  -1   4        1.83        0.00     30.32 o 
  11  -1   4      118.35       99.79     41.93 o 
  12  -1   4      224.15      219.70     53.80 o 
 -12   0   4      139.38      220.82     88.33 o 
 -11   0   4      214.45      230.28     98.42 o 
 -10   0   4       41.66        0.00     46.06 o 
  -9   0   4      316.35      277.60     71.92 o 
  -8   0   4       67.25       69.38     29.43 o 
  -7   0   4     1895.79     1835.30    106.63 o 
  -6   0   4     1297.86     1185.14     42.16 o 
  -5   0   4      618.37      659.97     21.60 o 
  -4   0   4      382.75      468.16     21.72 o 
  -3   0   4     2147.12     2218.82     61.51 o 
  -2   0   4     6482.58     6592.24    116.09 o 
  -1   0   4     1098.98     1203.76     29.02 o 
   0   0   4     5707.79     6404.54     90.01 o 
   1   0   4      774.80      968.00     22.71 o 
   2   0   4      839.06     1114.21     18.98 o 
   3   0   4     3170.98     3244.68     45.99 o 
   4   0   4     4348.63     4992.99     68.67 o 
   5   0   4      331.91      394.56     10.87 o 
   6   0   4     2778.23     2662.93     63.60 o 
   7   0   4      953.28     1222.43     58.99 o 
   8   0   4      244.65      245.58     30.00 o 
   9   0   4      424.64      397.69     56.47 o 
  10   0   4        5.30        0.00     29.10 o 
  11   0   4      604.24      686.62     67.23 o 
  12   0   4       14.64       14.69     44.69 o 
 -11   1   4      172.89      220.18     97.79 o 
 -10   1   4      330.18      373.49     68.77 o 
  -9   1   4        1.20       32.18     52.36 o 
  -8   1   4      381.28      422.83     42.04 o 
  -7   1   4      487.23      519.05     70.03 o 
  -6   1   4      295.72      290.58     26.55 o 
  -5   1   4      772.61      774.13     33.16 o 
  -4   1   4     1854.08     1986.44     50.92 o 
  -3   1   4      696.06      721.13     37.77 o 
  -2   1   4     7278.52     8003.66     95.00 o 
  -1   1   4     8443.53     8801.87    105.47 o 
   0   1   4     1698.46     1430.71     33.44 o 
   1   1   4     1988.37     1544.53     41.95 o 
   2   1   4     4890.55     5274.45     65.18 o 
   3   1   4       91.80       54.00      5.86 o 
   4   1   4     6843.41     7516.46    102.47 o 
   5   1   4     9912.46    10692.73    140.58 o 
   6   1   4        1.25        6.41      9.05 o 
   7   1   4     3884.49     3916.83     97.14 o 
   8   1   4      312.87      342.67     37.26 o 
   9   1   4       10.93        0.00     25.28 o 
  10   1   4      371.41      297.84     54.52 o 
  11   1   4       81.51       92.34     41.20 o 
  12   1   4      334.70      325.19     50.56 o 
 -11   2   4       36.40       83.91     75.08 o 
 -10   2   4      373.62      367.18    105.36 o 
  -9   2   4       21.26        0.00     45.42 o 
  -8   2   4      984.55      974.05     86.71 o 
  -7   2   4      322.54      396.42     50.03 o 
  -6   2   4     1102.38     1038.53     57.80 o 
  -5   2   4     1625.07     1837.22     89.83 o 
  -4   2   4      274.46      265.85     10.50 o 
  -3   2   4     1044.18     1258.82     44.80 o 
  -2   2   4     2659.53     2555.93     36.74 o 
  -1   2   4     9086.07     9128.23    175.09 o 
   0   2   4     3967.11     4288.06     67.36 o 
   1   2   4        6.18        6.46      2.93 o 
   2   2   4     1853.24     1930.55     57.41 o 
   3   2   4      551.62      623.26     13.72 o 
   4   2   4     3359.97     3358.53     48.60 o 
   5   2   4     1679.53     1605.17     35.35 o 
   6   2   4     9387.01     9097.88    119.05 o 
   7   2   4       72.84      115.73     28.33 o 
   8   2   4       37.64       46.64     24.10 o 
   9   2   4        3.47       25.96     25.86 o 
  10   2   4       80.49       71.35     35.81 o 
  11   2   4     1010.52     1029.43     64.65 o 
  12   2   4      411.89      453.53     64.51 o 
  13   2   4       68.35       32.81     68.77 o 
 -11   3   4      114.58      112.93     75.08 o 
 -10   3   4       37.33       21.45     53.00 o 
  -9   3   4      783.31     1027.11     86.43 o 
  -8   3   4        0.13        0.91     26.97 o 
  -7   3   4     1207.61     1212.59    114.82 o 
  -6   3   4     1861.92     1871.88    103.47 o 
  -5   3   4        0.02        0.48      4.28 o 
  -4   3   4       27.96       45.32      8.05 o 
  -3   3   4       28.98       26.93      5.75 o 
  -2   3   4      360.61      254.61     26.09 o 
  -1   3   4       82.12       96.10      6.94 o 
   0   3   4     9293.24     8584.48    568.40 o 
   1   3   4      841.23      922.65     19.94 o 
   2   3   4     3854.70     3758.91    167.19 o 
   3   3   4     4461.84     4204.40     65.47 o 
   4   3   4       34.27       28.40      6.39 o 
   5   3   4        6.17       14.58     10.24 o 
   6   3   4       21.13        1.96     11.46 o 
   7   3   4     2922.35     2634.93     91.80 o 
   8   3   4       68.20       78.09     28.54 o 
   9   3   4      413.50      337.39     42.74 o 
  10   3   4      521.51      624.42     74.20 o 
  11   3   4      139.81       97.73     38.49 o 
  12   3   4      544.76      564.66    119.87 o 
  13   3   4      199.03      229.65     97.79 o 
 -10   4   4       92.03       76.97     50.47 o 
  -9   4   4        0.32       30.23     34.04 o 
  -8   4   4      325.24      355.28     49.87 o 
  -7   4   4     1187.00     1187.98    119.24 o 
  -6   4   4      577.89      626.05     92.74 o 
  -5   4   4     2455.21     2383.64     48.20 o 
  -4   4   4      502.02      535.58     27.05 o 
  -3   4   4        8.36       23.41      7.75 o 
  -2   4   4     8407.26     8368.97    121.92 o 
  -1   4   4      164.82      227.81     17.26 o 
   0   4   4     1481.30     1844.27     90.22 o 
   1   4   4       26.43       25.31      4.95 o 
   2   4   4       73.11       58.10      7.18 o 
   3   4   4     1089.98     1177.91     46.06 o 
   4   4   4     4299.97     4540.01    132.80 o 
   5   4   4      488.55      601.40     34.63 o 
   6   4   4      239.84      230.53     30.28 o 
   7   4   4      122.74       93.64     30.23 o 
   8   4   4       66.09       46.26     26.67 o 
   9   4   4      588.44      717.90     61.14 o 
  10   4   4        0.45        3.29     28.54 o 
  11   4   4      292.42      248.58     95.90 o 
  12   4   4      318.25      348.26     94.00 o 
  13   4   4       16.96        0.00     62.46 o 
 -10   5   4       41.69       29.02     53.00 o 
  -9   5   4      236.00      272.17     46.10 o 
  -8   5   4      798.68      780.17     65.75 o 
  -7   5   4      252.26      160.44     36.75 o 
  -6   5   4     3452.44     3176.42    130.37 o 
  -5   5   4        1.15        0.00     21.52 o 
  -4   5   4      364.79      333.95     32.52 o 
  -3   5   4     1897.38     1901.29     49.01 o 
  -2   5   4     3731.34     3861.86     66.15 o 
  -1   5   4     7409.87     8032.49    162.12 o 
   0   5   4     1982.08     1807.64    115.72 o 
   1   5   4     1814.23     1966.46     51.42 o 
   2   5   4      997.70     1079.37     54.26 o 
   3   5   4      529.53      559.84     19.78 o 
   4   5   4     3425.60     3502.01    115.64 o 
   5   5   4      696.54      777.22     32.70 o 
   6   5   4     2123.64     2124.34     73.18 o 
   7   5   4      478.07      471.13     37.99 o 
   8   5   4       26.10       54.47     28.46 o 
   9   5   4       99.33       57.23     30.99 o 
  10   5   4      355.88      261.03     47.12 o 
  11   5   4      279.80      321.13     67.51 o 
  12   5   4      214.55      164.03     78.86 o 
  13   5   4      127.71      151.42     73.18 o 
 -10   6   4        4.84        3.79     55.52 o 
  -9   6   4       40.04       37.75     40.29 o 
  -8   6   4       91.36       53.50     43.53 o 
  -7   6   4      573.12      511.20     58.43 o 
  -6   6   4      349.24      383.74     42.65 o 
  -5   6   4       10.31        0.00     21.36 o 
  -4   6   4       53.32       50.24      8.27 o 
  -3   6   4     1047.08      955.20     30.78 o 
  -2   6   4     2304.23     2366.67     58.85 o 
  -1   6   4     4173.62     4148.82     63.40 o 
   0   6   4     1122.88     1023.60     45.59 o 
   1   6   4       75.11       48.18     15.46 o 
   2   6   4        5.01        1.18      8.96 o 
   3   6   4      502.12      527.46     25.72 o 
   4   6   4     2403.21     2122.70    166.24 o 
   5   6   4     1135.65      884.27     39.96 o 
   6   6   4      208.62      207.69     24.49 o 
   7   6   4     1126.13     1206.91    134.38 o 
   8   6   4       23.97       14.47     28.11 o 
   9   6   4       70.44       82.84     35.21 o 
  10   6   4      803.64     1035.94     83.28 o 
  11   6   4      293.06      243.53     86.43 o 
  12   6   4       70.53       90.85     73.82 o 
  -9   7   4       30.97       22.91     37.99 o 
  -8   7   4      484.89      414.60     48.06 o 
  -7   7   4      167.09      180.98     42.90 o 
  -6   7   4      648.83      674.36     61.62 o 
  -5   7   4      165.86      165.90     40.82 o 
  -4   7   4     1444.07     1417.12     71.52 o 
  -3   7   4     1548.22     1446.14     57.43 o 
  -2   7   4      401.87      490.98     28.14 o 
  -1   7   4        7.68        3.80     12.67 o 
   0   7   4     1619.31     1713.38     44.44 o 
   1   7   4      879.89      896.32     60.57 o 
   2   7   4     2572.68     2448.34     57.48 o 
   3   7   4     1076.23     1061.33     81.07 o 
   4   7   4        0.22        0.00     13.99 o 
   5   7   4      953.13      935.49    160.56 o 
   6   7   4      696.15      825.50     97.47 o 
   7   7   4     1004.50     1153.92     82.02 o 
   8   7   4      750.42      743.20    103.47 o 
   9   7   4      898.48      921.75     89.59 o 
  10   7   4        4.90       13.88     43.53 o 
  11   7   4      289.36      282.01     64.98 o 
  12   7   4      260.64      342.58    109.15 o 
  -8   8   4      227.46      292.17     58.04 o 
  -7   8   4      264.65      264.44     48.08 o 
  -6   8   4       33.66       48.61     31.83 o 
  -5   8   4       83.02       84.47     41.01 o 
  -4   8   4      689.89      657.72     50.55 o 
  -3   8   4      182.48      201.60     21.81 o 
  -2   8   4       41.32       46.55     18.07 o 
  -1   8   4        4.42        9.75     13.38 o 
   0   8   4        1.34        0.00     17.85 o 
   1   8   4     1030.70      932.83     56.60 o 
   2   8   4      209.11      195.62     35.22 o 
   3   8   4      513.16      524.81     58.46 o 
   4   8   4       35.93       27.21     21.67 o 
   5   8   4        1.05        0.00     19.72 o 
   6   8   4       60.34       55.52     52.36 o 
   7   8   4       59.28       70.62     41.68 o 
   8   8   4        4.16        0.00     34.07 o 
   9   8   4     1744.81     1813.84    108.52 o 
  10   8   4      328.30      424.60     95.27 o 
  11   8   4       97.60       60.57     59.94 o 
  12   8   4       15.83        6.94     62.46 o 
  -8   9   4       84.03       74.77     42.53 o 
  -7   9   4      340.53      376.05     78.23 o 
  -6   9   4       17.64       14.23     33.96 o 
  -5   9   4       74.45       89.96     37.47 o 
  -4   9   4       12.04       22.87     29.40 o 
  -3   9   4      434.26      544.38     35.82 o 
  -2   9   4      491.65      569.13     40.29 o 
  -1   9   4      398.87      384.36     30.32 o 
   0   9   4     1649.97     1702.98     99.09 o 
   1   9   4      165.15      218.85     29.65 o 
   2   9   4      738.47      802.11     38.09 o 
   3   9   4      526.90      425.19     42.21 o 
   4   9   4       34.18       27.84     23.41 o 
   5   9   4      243.53      208.37     45.25 o 
   6   9   4      470.34      564.66     71.92 o 
   7   9   4        3.57        6.31     48.58 o 
   8   9   4      559.74      782.95     97.79 o 
   9   9   4       71.44       58.94     47.40 o 
  10   9   4        1.44        0.00     43.53 o 
  11   9   4       44.14       45.42     58.04 o 
  12   9   4       16.11       38.48     55.52 o 
  -7  10   4        1.02        4.00     40.69 o 
  -6  10   4      543.10      554.56     83.91 o 
  -5  10   4        2.51       12.38     32.89 o 
  -4  10   4      464.95      463.17     66.92 o 
  -3  10   4      216.69      192.54     45.75 o 
  -2  10   4      193.70      227.07     31.46 o 
  -1  10   4      720.67      546.82     79.18 o 
   0  10   4     1356.15     1326.14     59.15 o 
   1  10   4      936.08      903.90    122.71 o 
   2  10   4      649.25      716.17     62.77 o 
   3  10   4        4.70        6.21     19.37 o 
   4  10   4      917.88      867.49     74.45 o 
   5  10   4       39.27       30.28     47.32 o 
   6  10   4      234.98      202.52     62.46 o 
   7  10   4      437.24      473.18    123.66 o 
   8  10   4      444.61      475.70    117.35 o 
   9  10   4       22.46       37.22     73.18 o 
  10  10   4       72.06       43.53     82.02 o 
  11  10   4       36.14       42.27     81.39 o 
  -6  11   4       17.49       17.07     40.74 o 
  -5  11   4      572.10      589.26     89.59 o 
  -4  11   4      268.73      153.80     50.27 o 
  -3  11   4       28.02       23.86     34.07 o 
  -2  11   4       32.95      117.35     58.04 o 
  -1  11   4      113.52       72.55     63.72 o 
   0  11   4      411.07      487.06     68.77 o 
   1  11   4     1886.69     2062.42    213.24 o 
   2  11   4      529.39      612.61     73.18 o 
   3  11   4      187.76      270.03     60.57 o 
   4  11   4      640.83      769.70     77.60 o 
   5  11   4      642.69      548.25    111.04 o 
   6  11   4      356.52      258.04     88.96 o 
   7  11   4      294.99      305.36     86.43 o 
   8  11   4       23.11       32.18     68.14 o 
   9  11   4       73.87       13.25     80.12 o 
  10  11   4        1.16       73.18     93.37 o 
  -5  12   4        7.89        1.50     38.65 o 
  -4  12   4      241.55      280.35     48.87 o 
  -3  12   4      118.18      134.38     78.23 o 
  -2  12   4       25.22       67.51     55.52 o 
  -1  12   4      148.64       84.54     59.30 o 
   0  12   4      450.27      463.71     75.08 o 
   1  12   4        0.30       28.39     58.04 o 
   2  12   4     1784.53     2212.57    123.66 o 
   3  12   4      228.94      174.13     84.54 o 
   4  12   4      399.24      397.47     71.92 o 
   5  12   4       15.34       49.21     58.67 o 
   6  12   4        3.73        0.00     58.04 o 
   7  12   4       32.33        5.68     64.98 o 
   8  12   4      522.71      486.43    132.49 o 
   9  12   4       46.99       73.18     85.17 o 
  10  12   4       83.92       13.88     92.11 o 
  -3  13   4       24.25        0.00     63.09 o 
  -2  13   4        2.44       25.24     68.77 o 
  -1  13   4        0.51        0.00     53.00 o 
   0  13   4       18.36       42.90     61.83 o 
   2  13   4       72.91       73.18     61.20 o 
   3  13   4      682.28      907.24    168.45 o 
   4  13   4       37.60       11.36     59.94 o 
   5  13   4      407.48      368.45    126.18 o 
   6  13   4      152.55      230.91     79.49 o 
   7  13   4      422.22      508.51    114.82 o 
   8  13   4       28.49       53.00     84.54 o 
   9  13   4      214.48      140.06    116.09 o 
  -1  14   4        8.65        0.00     60.57 o 
   0  14   4      618.14      745.09    107.88 o 
   1  14   4      284.88      348.89     88.33 o 
   2  14   4       13.91        4.42     66.24 o 
   3  14   4        4.52        0.00     69.40 o 
   4  14   4      462.94      480.12    128.07 o 
   5  14   4       15.68       28.39     70.03 o 
   6  14   4      106.73       96.53     75.71 o 
   7  14   4       23.51       17.03     75.71 o 
   3  15   4       36.95        0.00     70.66 o 
  -6 -13   5       66.20        7.57     17.03 o 
  -5 -13   5      395.28      341.61     35.77 o 
  -4 -13   5       25.46        0.00     17.35 o 
  -3 -13   5       19.55       53.00     60.57 o 
  -2 -13   5        3.03       20.45     16.74 o 
  -1 -13   5       12.36        0.00     16.85 o 
   0 -13   5      455.84      435.87     37.10 o 
   1 -13   5       25.77        0.00     63.72 o 
   2 -13   5      224.61      179.81     88.33 o 
  -8 -12   5       18.25       70.03     24.61 o 
  -7 -12   5       79.45       44.16     21.45 o 
  -6 -12   5      744.19      814.49     61.20 o 
  -5 -12   5       29.51       20.66     18.30 o 
  -4 -12   5      268.43      249.84     63.09 o 
  -3 -12   5      152.50      147.63     58.04 o 
  -2 -12   5       29.36       75.71     60.57 o 
  -1 -12   5      202.04      194.95     71.92 o 
   0 -12   5        7.18       29.25     16.34 o 
   1 -12   5      347.49      453.07    100.31 o 
   2 -12   5      198.40      123.03     68.77 o 
   3 -12   5        8.25       34.07     62.46 o 
   4 -12   5       52.45       68.77     71.29 o 
  -9 -11   5        0.55        0.00     15.14 o 
  -8 -11   5        1.60       88.96     22.71 o 
  -7 -11   5      241.12      258.04     37.22 o 
  -6 -11   5        8.57        0.00     14.51 o 
  -5 -11   5      546.87      946.35    148.26 o 
  -4 -11   5      749.57      735.00    129.97 o 
  -3 -11   5      402.17      414.50    100.31 o 
  -2 -11   5      140.02      124.92     49.21 o 
  -1 -11   5      164.77      263.72     70.03 o 
   0 -11   5       18.25       16.40     49.84 o 
   1 -11   5      945.09     1064.21    102.52 o 
   2 -11   5        0.00       55.52     55.52 o 
   3 -11   5       13.31       20.19     56.15 o 
   4 -11   5       89.60        5.05     63.72 o 
   5 -11   5       45.64       35.96     71.29 o 
  -9 -10   5       27.05        0.00     20.19 o 
  -8 -10   5       31.07        3.79     16.40 o 
  -7 -10   5       63.88      121.13     26.50 o 
  -6 -10   5      242.35      212.13     29.20 o 
  -5 -10   5      102.16      119.24     64.35 o 
  -4 -10   5      596.77      676.96    113.56 o 
  -3 -10   5      886.12      957.71     97.16 o 
  -2 -10   5      786.66      844.78     70.66 o 
  -1 -10   5     2433.55     2602.47    160.25 o 
   0 -10   5     1383.87     1410.06    170.34 o 
   1 -10   5       26.73       30.80     15.48 o 
   2 -10   5      622.49      735.63     89.59 o 
   3 -10   5      143.31       75.71     60.57 o 
   4 -10   5      573.69      598.73    129.33 o 
   5 -10   5      198.74      261.82     83.91 o 
   6 -10   5       93.95       17.67     59.30 o 
   7 -10   5       20.92        0.00     68.77 o 
 -10  -9   5        0.69        3.79     18.30 o 
  -9  -9   5      188.99      174.76     30.28 o 
  -8  -9   5        9.07        4.42     17.03 o 
  -7  -9   5       16.67        6.31     16.40 o 
  -6  -9   5       47.44       57.58     18.71 o 
  -5  -9   5       73.52      137.54     63.72 o 
  -4  -9   5      114.04       95.27     53.63 o 
  -3  -9   5       75.77      100.94     47.95 o 
  -2  -9   5      276.28      317.34     48.58 o 
  -1  -9   5      167.62      195.58     64.98 o 
   0  -9   5      253.90      229.65     72.55 o 
   1  -9   5     1579.48     1797.66    147.63 o 
   2  -9   5       10.69        3.82     15.46 o 
   3  -9   5     1025.75      873.80    129.33 o 
   4  -9   5      201.81      297.79     63.72 o 
   5  -9   5      189.70      174.13     75.71 o 
   6  -9   5       30.40       68.77     61.20 o 
   7  -9   5      213.13      194.32    106.62 o 
   8  -9   5       13.34       17.38     40.03 o 
 -10  -8   5        2.70        0.00     17.03 o 
  -9  -8   5       25.16       11.99     18.93 o 
  -8  -8   5        1.34        0.00     13.88 o 
  -7  -8   5      355.70      567.81     47.32 o 
  -6  -8   5      120.40      131.77     35.96 o 
  -5  -8   5      237.48      364.90     33.12 o 
  -4  -8   5      309.02      338.79     69.40 o 
  -3  -8   5      500.29      636.58     71.92 o 
  -2  -8   5       73.19       47.32     34.70 o 
  -1  -8   5        1.15        6.31     32.81 o 
   0  -8   5      735.52      774.12     63.09 o 
   1  -8   5       58.53       72.69     19.24 o 
   3  -8   5      384.88      352.82     42.59 o 
   4  -8   5        1.26        3.79     42.90 o 
   5  -8   5      480.44      409.46     70.03 o 
   6  -8   5      191.11      184.55     51.52 o 
   7  -8   5       18.13       32.30     34.43 o 
   8  -8   5      415.93      342.02     58.21 o 
 -11  -7   5      179.10      212.61     96.53 o 
 -10  -7   5      130.01       81.39     23.34 o 
  -9  -7   5        1.47        2.52     13.88 o 
  -8  -7   5      128.07      127.44     23.97 o 
  -7  -7   5      247.05      341.32     35.96 o 
  -6  -7   5      746.31      781.97    101.58 o 
  -5  -7   5      208.56      222.70     24.32 o 
  -4  -7   5     1484.67     1438.47     53.29 o 
  -3  -7   5       13.84        1.89     28.39 o 
  -2  -7   5      140.49       85.80     37.85 o 
  -1  -7   5      335.59      350.78     40.38 o 
   0  -7   5     2132.13     2076.30    167.19 o 
   1  -7   5       53.49       49.31     13.25 o 
   2  -7   5      385.65      333.12     78.86 o 
   3  -7   5     1089.83      920.80     68.77 o 
   4  -7   5       18.88        1.89     35.96 o 
   5  -7   5        3.51       17.40     23.54 o 
   6  -7   5      144.18      111.70     37.46 o 
   7  -7   5       32.46       10.23     27.50 o 
   8  -7   5       75.23       77.20     32.94 o 
   9  -7   5      677.77      775.80     64.42 o 
 -11  -6   5      379.53      312.93    111.04 o 
  -9  -6   5      508.56      517.97     41.01 o 
  -8  -6   5      327.23      440.37     37.22 o 
  -7  -6   5       32.35       94.64     18.93 o 
  -6  -6   5      203.32      185.89     22.47 o 
  -5  -6   5      566.46      619.11     37.92 o 
  -4  -6   5       67.82       50.47     23.66 o 
  -3  -6   5     2632.88     3045.67     91.17 o 
  -2  -6   5     1698.65     1612.84    123.03 o 
  -1  -6   5     1387.51     1324.00     41.36 o 
   0  -6   5     2323.70     2197.77     68.14 o 
   1  -6   5     2826.64     2786.98     68.29 o 
   2  -6   5      311.85      285.58     60.88 o 
   3  -6   5     3182.37     3073.13    258.67 o 
   4  -6   5       35.94       13.25     37.22 o 
   5  -6   5      604.45      646.13     65.26 o 
   6  -6   5      475.21      452.56     59.70 o 
   7  -6   5       50.27       43.21     32.29 o 
   8  -6   5        1.15       22.35     32.12 o 
   9  -6   5      105.35       74.86     38.12 o 
  10  -6   5       51.61       22.24     42.49 o 
 -11  -5   5        1.16        3.15     71.29 o 
 -10  -5   5      125.19       68.77     75.71 o 
  -9  -5   5       30.38        0.00     15.14 o 
  -8  -5   5      311.03      279.49     29.02 o 
  -7  -5   5     1091.64     1028.70     84.86 o 
  -6  -5   5       69.55       51.33     13.58 o 
  -5  -5   5       63.55       50.14     13.23 o 
  -4  -5   5     1150.35     1223.93     49.21 o 
  -3  -5   5     2763.29     2702.98    102.21 o 
  -2  -5   5     1920.27     2011.67     54.26 o 
  -1  -5   5      131.43       79.91     17.98 o 
   0  -5   5      811.09      851.25     32.33 o 
   1  -5   5      156.27      152.58     47.95 o 
   2  -5   5     7189.90     6750.40    114.07 o 
   3  -5   5     1329.04     1358.94     37.25 o 
   4  -5   5     1801.10     1779.11     66.48 o 
   5  -5   5     1658.11     1578.94     78.23 o 
   6  -5   5      151.23      155.45     33.95 o 
   7  -5   5       50.50       55.55     30.88 o 
   8  -5   5      342.01      359.16     56.42 o 
   9  -5   5       69.17       62.71     49.84 o 
  10  -5   5       95.59      105.88     49.37 o 
 -12  -4   5       21.99       15.77     78.86 o 
 -11  -4   5      196.24      232.80    104.10 o 
 -10  -4   5      179.24      116.09     69.40 o 
  -9  -4   5      674.10      922.38    163.40 o 
  -8  -4   5     1401.50     1437.82     54.89 o 
  -7  -4   5      329.27      251.10     25.24 o 
  -6  -4   5      165.51      241.99     40.69 o 
  -5  -4   5      229.97      278.47     21.12 o 
  -4  -4   5      196.74      255.81     19.84 o 
  -3  -4   5      145.40       84.78     12.09 o 
  -2  -4   5        9.00       35.13     17.98 o 
  -1  -4   5      160.08      162.90     23.03 o 
   0  -4   5      595.30      876.07     28.98 o 
   1  -4   5      380.77      296.17     17.27 o 
   2  -4   5      741.52      755.05     37.85 o 
   3  -4   5     6166.98     6106.50    117.35 o 
   4  -4   5     4690.75     4700.71     77.13 o 
   5  -4   5     2105.78     2156.35     72.79 o 
   6  -4   5      328.67      400.38     53.44 o 
   7  -4   5      329.01      357.87     57.60 o 
   8  -4   5      951.52      982.29     54.38 o 
   9  -4   5     1676.96     1664.66    101.26 o 
  10  -4   5       93.61       94.39     38.80 o 
  11  -4   5       55.46       53.10     45.09 o 
 -12  -3   5       48.42        8.83     76.34 o 
 -11  -3   5        3.85        0.00     69.40 o 
 -10  -3   5       67.83       31.55     60.57 o 
  -9  -3   5     1243.99     1403.12    100.31 o 
  -8  -3   5       32.54       37.52     13.51 o 
  -7  -3   5        5.05        0.63      9.46 o 
  -6  -3   5      629.93      726.82     28.01 o 
  -5  -3   5      168.36      196.29     17.35 o 
  -4  -3   5     3880.31     3661.38     68.92 o 
  -3  -3   5       44.83       44.51      9.08 o 
  -2  -3   5     1757.15     1773.41     40.15 o 
  -1  -3   5      761.73      533.40     21.44 o 
   0  -3   5       52.08       85.27      9.90 o 
   1  -3   5      428.13      444.86     18.17 o 
   2  -3   5        7.20        4.83      5.41 o 
   3  -3   5     1961.15     2208.09     45.31 o 
   4  -3   5     2716.14     2823.93     49.67 o 
   5  -3   5     1415.48     1579.65    116.09 o 
   6  -3   5        3.43        0.00     19.20 o 
   7  -3   5     1581.11     1536.44     92.11 o 
   8  -3   5      929.35     1010.76     96.84 o 
   9  -3   5      156.54      151.51     39.46 o 
  10  -3   5       87.95      155.32     47.77 o 
  11  -3   5       80.42       81.22     44.31 o 
 -12  -2   5       15.46       37.22     77.60 o 
 -11  -2   5        4.28        0.00     65.61 o 
 -10  -2   5      694.02      778.53    153.31 o 
  -9  -2   5      109.57       89.59     58.04 o 
  -8  -2   5     1421.29     1452.10    113.25 o 
  -7  -2   5       58.57       39.90     17.96 o 
  -6  -2   5       23.80       32.88      9.34 o 
  -5  -2   5      124.86      117.86     12.13 o 
  -4  -2   5       45.05       70.26     10.60 o 
  -3  -2   5      479.81      466.93     21.36 o 
  -2  -2   5      625.59      817.51     25.16 o 
  -1  -2   5      101.58       42.35      7.39 o 
   0  -2   5      341.64      185.69     30.91 o 
   1  -2   5      436.71      452.54     21.45 o 
   2  -2   5     2289.41     2623.79     48.58 o 
   3  -2   5      180.26      207.46     23.77 o 
   4  -2   5     4225.00     4345.49     62.33 o 
   5  -2   5       17.05       17.63      3.10 o 
   6  -2   5      381.40      420.39     49.60 o 
   7  -2   5      243.63      240.84     55.52 o 
   8  -2   5       50.28       65.48     34.07 o 
   9  -2   5      288.79      265.02     46.33 o 
  10  -2   5       89.62       91.25     37.07 o 
  11  -2   5      549.92      540.12     76.20 o 
  12  -2   5      281.65      303.53     62.01 o 
 -12  -1   5      232.06      254.88     88.33 o 
 -11  -1   5      601.89      516.08     80.76 o 
 -10  -1   5      142.19      201.26     66.24 o 
  -9  -1   5     1813.23     2110.37    223.97 o 
  -8  -1   5      206.16      317.97     62.46 o 
  -7  -1   5      939.82     1026.01     32.01 o 
  -6  -1   5     1527.02     1672.80     43.19 o 
  -5  -1   5        6.09       16.03      7.66 o 
  -4  -1   5     1163.96     1301.96     30.42 o 
  -3  -1   5     1859.25     1667.92     43.22 o 
  -2  -1   5     4671.15     4748.85     74.13 o 
  -1  -1   5      930.46      759.89     33.12 o 
   0  -1   5      750.04      914.44     53.00 o 
   1  -1   5      925.13     1227.15     27.22 o 
   2  -1   5       21.85       20.82      5.05 o 
   3  -1   5    24297.31    26074.95    294.18 o 
   4  -1   5     3078.93     3029.65     41.56 o 
   5  -1   5     2073.59     2197.28     40.71 o 
   6  -1   5       17.85        0.00     15.05 o 
   7  -1   5      175.44      166.03     30.46 o 
   8  -1   5      127.27       95.45     33.51 o 
   9  -1   5      315.31      336.27     50.46 o 
  10  -1   5       22.02       23.92     43.85 o 
  11  -1   5       69.88       62.26     39.84 o 
  12  -1   5      108.16       89.55     45.75 o 
 -11   0   5        0.16        0.00     60.57 o 
 -10   0   5     1281.20     1367.79    141.32 o 
  -9   0   5     1192.82     1295.87    141.32 o 
  -8   0   5     1853.67     2039.70    126.18 o 
  -7   0   5      465.57      461.61     34.70 o 
  -6   0   5       91.78       86.32     10.86 o 
  -5   0   5     5195.81     5450.72     89.62 o 
  -4   0   5    10331.33    10199.78    148.11 o 
  -3   0   5      979.64     1237.48     27.88 o 
  -2   0   5      994.36     1243.97     40.06 o 
  -1   0   5     1929.16     1834.03     41.64 o 
   0   0   5    10235.56    11541.71    163.28 o 
   1   0   5     3053.33     3293.82     55.96 o 
   2   0   5    12385.35    13270.38    387.37 o 
   3   0   5      935.25      972.03     18.87 o 
   4   0   5      484.79      528.27     20.87 o 
   5   0   5        4.66        0.00      3.07 o 
   6   0   5      409.85      411.40     15.01 o 
   7   0   5      636.74      675.74     38.84 o 
   8   0   5     1250.50     1344.60     59.76 o 
   9   0   5       63.51       50.89     28.80 o 
  10   0   5      307.35      285.49     42.89 o 
  11   0   5        1.21        0.00     35.21 o 
  12   0   5      511.98      504.86     69.06 o 
 -11   1   5       16.03       17.03     65.61 o 
 -10   1   5       79.61       73.18     63.09 o 
  -9   1   5      753.04      723.64     76.97 o 
  -8   1   5      859.92      784.21    129.97 o 
  -7   1   5     1544.59     1588.67     74.23 o 
  -6   1   5      945.92      989.93     25.18 o 
  -5   1   5      120.34      212.29     13.22 o 
  -4   1   5        0.04        0.00      4.72 o 
  -3   1   5      594.30      552.30     34.88 o 
  -2   1   5      625.19      637.10     18.02 o 
  -1   1   5    18496.88    18363.15    321.13 o 
   0   1   5    18762.32    21334.45    290.03 o 
   1   1   5    20266.60    20983.80    289.89 o 
   2   1   5     7220.73     6697.59     96.75 o 
   3   1   5     3885.54     3126.54     49.87 o 
   4   1   5     1722.74     2044.30     31.85 o 
   5   1   5      950.60      615.88     15.24 o 
   6   1   5     5443.87     6057.73    107.76 o 
   7   1   5       42.61       52.29     20.57 o 
   8   1   5        4.90       13.74     21.12 o 
   9   1   5      420.15      466.63     52.02 o 
  10   1   5      310.07      341.96     96.53 o 
  11   1   5     1051.48     1287.49     66.49 o 
  12   1   5      170.32      138.10     44.82 o 
 -11   2   5      439.98      336.90     78.23 o 
 -10   2   5        1.44        8.20     53.63 o 
  -9   2   5      234.21      188.01     53.63 o 
  -8   2   5        0.31        0.00     42.90 o 
  -7   2   5     1193.80     1229.33     83.19 o 
  -6   2   5       50.99       58.07     13.24 o 
  -5   2   5       16.45       33.24     10.21 o 
  -4   2   5      116.85       88.55     19.53 o 
  -3   2   5      361.42      419.21     19.11 o 
  -2   2   5    10453.00    11067.51    143.98 o 
  -1   2   5    11830.08    12741.46    158.77 o 
   0   2   5      210.06      185.63     43.39 o 
   1   2   5     4802.61     4846.59     62.31 o 
   2   2   5     1778.45     2284.76     42.60 o 
   3   2   5       95.07      128.08      7.89 o 
   4   2   5     1485.76     1600.91     32.19 o 
   5   2   5     7713.02     8197.76    102.24 o 
   6   2   5      398.39      366.70     17.37 o 
   7   2   5     2342.05     2299.65     55.17 o 
   8   2   5        1.60        5.90     22.05 o 
   9   2   5      109.31       64.37     31.74 o 
  10   2   5      529.07      633.13    113.25 o 
  11   2   5      369.16      388.34     57.86 o 
  12   2   5      482.36      535.00    100.31 o 
  13   2   5      227.72      301.57     87.06 o 
 -11   3   5       22.29        0.00     58.04 o 
 -10   3   5      358.30      316.08     85.80 o 
  -9   3   5      451.46      483.27    109.15 o 
  -8   3   5      333.41      340.16     59.94 o 
  -7   3   5     1003.67     1085.91     62.64 o 
  -6   3   5     1826.16     1867.19     58.66 o 
  -5   3   5     1092.69     1180.50     31.25 o 
  -4   3   5      116.35      134.83     10.16 o 
  -3   3   5     1102.07     1155.67     53.50 o 
  -2   3   5      263.54      408.16     65.14 o 
  -1   3   5     4844.53     5364.46     77.31 o 
   0   3   5     9732.55    10446.86    125.81 o 
   1   3   5       10.79       15.23      4.27 o 
   2   3   5       14.50        4.01      4.10 o 
   3   3   5    10020.22     9715.16    151.93 o 
   4   3   5      545.76      419.59     13.97 o 
   5   3   5       13.06       19.32      4.79 o 
   6   3   5     1061.71     1169.87     33.68 o 
   7   3   5      312.87      357.55     39.15 o 
   8   3   5       74.80      136.27     32.37 o 
   9   3   5      170.43      221.29     49.70 o 
  10   3   5        0.48       10.80     31.39 o 
  11   3   5     1037.96     1213.85    146.37 o 
  12   3   5      973.12     1165.91    129.97 o 
  13   3   5        0.00        0.00     68.14 o 
 -10   4   5        1.04        0.00     49.21 o 
  -9   4   5      635.17      628.38     69.40 o 
  -8   4   5      738.51      751.40     82.02 o 
  -7   4   5      492.21      255.89    168.14 o 
  -6   4   5     3675.76     3632.10    123.03 o 
  -5   4   5      599.68      655.77     48.39 o 
  -4   4   5       61.50       70.85     15.51 o 
  -3   4   5     2322.87     2389.32     43.04 o 
  -2   4   5     1950.43     2097.12     39.46 o 
  -1   4   5     2507.66     2752.16     42.95 o 
   0   4   5       29.99       16.21      7.48 o 
   1   4   5      389.15      332.43     44.48 o 
   2   4   5     4437.08     3844.11     55.07 o 
   3   4   5     1356.05     1193.39     27.41 o 
   4   4   5      884.37      947.36     62.14 o 
   5   4   5      640.90      592.69     19.83 o 
   6   4   5      810.63      926.45     38.71 o 
   7   4   5       10.24        4.50     13.78 o 
   8   4   5        1.75        1.49     24.31 o 
   9   4   5       44.10       51.71     33.32 o 
  10   4   5      722.51      880.85     70.12 o 
  11   4   5      825.80      716.70     85.80 o 
  12   4   5        1.62        0.00     53.63 o 
  13   4   5      273.97      429.64    118.61 o 
 -10   5   5        6.59        0.00     51.10 o 
  -9   5   5        1.61       10.09     47.32 o 
  -8   5   5      903.49      939.16     94.80 o 
  -7   5   5      976.48     1001.97     58.11 o 
  -6   5   5      155.18      170.00     42.11 o 
  -5   5   5      360.49      303.39     46.37 o 
  -4   5   5        6.40        0.00     18.03 o 
  -3   5   5     1227.58     1241.07     27.79 o 
  -2   5   5    26268.54    27404.46    322.74 o 
  -1   5   5     2211.28     2270.12     39.21 o 
   0   5   5      763.13      832.57     24.81 o 
   1   5   5     2208.68     2250.14     57.78 o 
   2   5   5      121.65      140.24     12.93 o 
   3   5   5       11.12        4.37      4.31 o 
   4   5   5      717.52      706.99     44.48 o 
   5   5   5     6339.14     6609.24    170.53 o 
   6   5   5      901.35      824.34     59.94 o 
   7   5   5      107.90       79.55     16.58 o 
   8   5   5       20.67       24.42     25.96 o 
   9   5   5        1.80       25.32     31.33 o 
  10   5   5      365.16      332.49     88.33 o 
  11   5   5      403.76      436.58     82.65 o 
  12   5   5       26.65       15.77     59.94 o 
  13   5   5       14.42       10.73     71.29 o 
  -9   6   5       27.21       87.06     64.35 o 
  -8   6   5      175.54      139.95     40.73 o 
  -7   6   5      100.37       94.80     50.16 o 
  -6   6   5     1043.72      953.52     86.75 o 
  -5   6   5       14.15       22.30     26.14 o 
  -4   6   5      837.59      836.01     25.01 o 
  -3   6   5     5039.54     5341.97    110.09 o 
  -2   6   5     1122.41     1095.96     26.38 o 
  -1   6   5     4392.20     4638.78    110.10 o 
   0   6   5     1532.63     1232.07    146.94 o 
   1   6   5      127.86      114.15     11.36 o 
   2   6   5       36.47       18.29      6.31 o 
   3   6   5       16.20        2.73      6.31 o 
   4   6   5       23.40       37.74     15.56 o 
   5   6   5     2853.85     3199.76    104.70 o 
   6   6   5     1451.13     1124.81    141.95 o 
   7   6   5      258.32      333.63     37.54 o 
   8   6   5      108.41       89.64     28.65 o 
   9   6   5        6.43       34.70     43.53 o 
  10   6   5       15.39       22.08     49.84 o 
  11   6   5      363.28      357.09    107.25 o 
  12   6   5      133.56      109.15     82.02 o 
  -9   7   5       48.92       42.90     53.63 o 
  -8   7   5      133.89      138.23     44.16 o 
  -7   7   5      162.51      140.62     44.51 o 
  -6   7   5       32.14       65.74     35.45 o 
  -5   7   5        2.46        0.00     23.20 o 
  -4   7   5        8.86       13.73     24.56 o 
  -3   7   5      135.90      118.60     13.39 o 
  -2   7   5     1481.34     1488.96     47.45 o 
  -1   7   5       19.43       19.94      7.05 o 
   0   7   5      824.86      972.11     27.93 o 
   1   7   5     3340.12     2842.96     62.81 o 
   2   7   5       55.55       42.83     12.30 o 
   3   7   5     1015.88     1051.67     59.30 o 
   4   7   5     1604.39     1848.76    158.04 o 
   5   7   5      678.37      739.95     35.62 o 
   6   7   5      897.81      744.43     96.84 o 
   7   7   5       82.10       56.63     25.83 o 
   8   7   5        2.82       35.96     34.70 o 
   9   7   5      366.89      401.25     63.09 o 
  10   7   5      953.64     1165.91    129.33 o 
  11   7   5      158.40      185.49     65.61 o 
  12   7   5        3.70       13.88     62.46 o 
  -8   8   5      264.68      310.28     62.46 o 
  -7   8   5      771.94      695.30     68.51 o 
  -6   8   5        8.93       22.27     32.12 o 
  -5   8   5      142.60      173.67     36.46 o 
  -4   8   5      198.75      231.16     35.92 o 
  -3   8   5     1894.90     1930.88     57.57 o 
  -2   8   5      593.34      587.97     26.98 o 
  -1   8   5      163.64      158.48     20.23 o 
   0   8   5       90.30       75.35     16.77 o 
   1   8   5       24.77        2.05     15.57 o 
   2   8   5     2218.20     1975.49    175.71 o 
   3   8   5     1663.80     1920.32    246.68 o 
   4   8   5      322.25      340.29     51.73 o 
   5   8   5      192.37      173.06     41.56 o 
   6   8   5      389.67      295.69     41.42 o 
   7   8   5      630.60      649.20     61.20 o 
   8   8   5     2410.89     2736.85    140.06 o 
   9   8   5       37.04       61.20     47.32 o 
  10   8   5       31.20        5.05     42.27 o 
  11   8   5       17.63        0.00     54.26 o 
  12   8   5       70.35       90.22     75.71 o 
  -7   9   5       15.96       44.86     38.05 o 
  -6   9   5      186.46      119.06     47.92 o 
  -5   9   5        1.77        7.96     28.18 o 
  -4   9   5      903.84      777.36     84.87 o 
  -3   9   5      564.73      672.21     41.49 o 
  -2   9   5      828.40      762.47     37.64 o 
  -1   9   5      590.18      724.37     74.52 o 
   0   9   5      183.64      237.35     35.86 o 
   1   9   5     1072.86     1276.53     67.82 o 
   2   9   5      182.37      202.13     23.04 o 
   3   9   5       25.58        2.59     21.02 o 
   4   9   5       71.10       53.47     28.65 o 
   5   9   5       67.02       40.16     19.58 o 
   6   9   5      124.17      108.44     39.20 o 
   7   9   5      611.71      525.54     76.97 o 
   8   9   5      190.99      131.86     66.24 o 
   9   9   5      100.90      147.00     60.57 o 
  10   9   5        3.84        0.00     46.06 o 
  11   9   5        0.40       58.04     61.83 o 
  12   9   5        0.59       31.55     59.94 o 
  -7  10   5      113.65       94.34     45.01 o 
  -6  10   5       17.48       13.33     37.01 o 
  -5  10   5      633.10      695.51     62.26 o 
  -4  10   5       89.80       93.12     36.75 o 
  -3  10   5      186.80      146.37     37.69 o 
  -2  10   5      853.98     1022.43     58.08 o 
  -1  10   5      418.89      500.29     50.23 o 
   0  10   5     2038.91     2074.15    114.35 o 
   1  10   5     3466.19     3631.56    131.28 o 
   2  10   5        3.42        0.00     23.50 o 
   3  10   5       17.39        8.57     24.86 o 
   4  10   5      927.01      904.73     78.86 o 
   5  10   5        9.16       12.70     22.55 o 
   6  10   5      562.08      479.49    107.88 o 
   7  10   5       12.21       20.19     62.46 o 
   8  10   5       30.15       72.55     66.24 o 
   9  10   5       14.98       61.83     83.91 o 
  10  10   5        6.75       17.67     85.80 o 
  11  10   5       90.47       87.70     92.11 o 
  -6  11   5       15.76        0.00     36.93 o 
  -5  11   5       27.84       14.74     35.74 o 
  -4  11   5      233.23      213.09     45.88 o 
  -3  11   5      292.81      264.29     52.34 o 
  -2  11   5       34.76       40.44     22.33 o 
  -1  11   5      231.01      242.75     47.86 o 
   0  11   5      140.09      152.19     28.07 o 
   1  11   5      306.30      387.92     40.34 o 
   2  11   5      632.85      591.02     54.61 o 
   3  11   5      501.79      479.66     64.65 o 
   4  11   5       57.07       41.96     25.87 o 
   5  11   5      113.95      111.04     75.71 o 
   6  11   5      515.22      440.37    126.81 o 
   7  11   5      320.08      301.57     79.49 o 
   8  11   5      583.75      598.09    103.47 o 
   9  11   5        0.19        3.15     75.71 o 
  10  11   5       45.26       96.53     96.53 o 
  -4  12   5       32.33       25.40     35.02 o 
  -3  12   5       47.14       34.07     64.35 o 
  -2  12   5       15.57       17.03     62.46 o 
  -1  12   5        5.96        0.00     47.32 o 
   0  12   5      687.13      760.24     84.54 o 
   1  12   5      668.98      702.82     88.33 o 
   2  12   5      415.95      466.24     76.34 o 
   3  12   5      971.27     1130.58    102.21 o 
   4  12   5      145.58      128.07     83.28 o 
   5  12   5      150.60      127.44     87.70 o 
   6  12   5      514.86      455.51    110.41 o 
   7  12   5      228.36      243.53    109.15 o 
   8  12   5        1.35       23.97     72.55 o 
   9  12   5      195.38      122.39     83.91 o 
  10  12   5        0.90        0.00     93.37 o 
  -3  13   5       17.64        0.00     60.57 o 
  -2  13   5        3.02        0.00     66.24 o 
  -1  13   5       41.65       48.58     65.61 o 
   0  13   5      866.74     1150.13    114.19 o 
   1  13   5      119.73       72.55     69.40 o 
   2  13   5       96.15       66.24     51.73 o 
   3  13   5       25.42       29.02     68.14 o 
   4  13   5      271.23      300.94     82.65 o 
   5  13   5      234.59      276.97    108.52 o 
   6  13   5       38.78       25.87     65.61 o 
   7  13   5        0.88        0.00     64.98 o 
   8  13   5      288.67      392.42    129.33 o 
   9  13   5       40.48        3.79     80.12 o 
  -1  14   5      154.78      114.82     73.18 o 
   0  14   5      164.55      170.97     87.06 o 
   1  14   5      164.30      187.38     72.55 o 
   2  14   5        0.52       19.56     65.61 o 
   3  14   5       21.59       35.96     71.29 o 
   4  14   5       49.78       66.24     78.23 o 
   5  14   5       37.41       24.61     69.40 o 
   6  14   5       18.85       40.38     77.60 o 
   7  14   5      412.82      639.73    165.30 o 
   3  15   5       60.64       27.13     67.51 o 
  -5 -13   6       90.47      100.94     25.24 o 
  -4 -13   6       29.87        3.95     17.50 o 
  -3 -13   6       56.23       37.74     18.19 o 
  -2 -13   6       44.94       32.82     16.36 o 
  -1 -13   6      141.05       74.10     22.44 o 
   0 -13   6        0.34       19.11     16.43 o 
   1 -13   6      146.99      160.88     94.00 o 
  -7 -12   6       52.26       78.23     23.97 o 
  -6 -12   6      111.72      123.66     27.76 o 
  -5 -12   6      814.91      888.31     63.72 o 
  -4 -12   6        6.65        0.00     15.67 o 
  -3 -12   6        0.87       13.35     15.70 o 
  -2 -12   6       73.57      103.21     51.10 o 
  -1 -12   6      106.51       65.10     42.90 o 
   0 -12   6      483.15      663.93     75.39 o 
   1 -12   6      429.45      548.32     42.09 o 
   2 -12   6        3.02        6.94     63.09 o 
   3 -12   6       40.00       23.34     61.83 o 
   4 -12   6      119.96       76.34     68.77 o 
  -8 -11   6       44.04        0.00     19.56 o 
  -7 -11   6       47.30       59.94     20.82 o 
  -6 -11   6      531.13      740.68     58.04 o 
  -5 -11   6       68.71       70.48     22.54 o 
  -4 -11   6      364.55      373.15     39.43 o 
  -3 -11   6      460.07      527.74     59.94 o 
  -2 -11   6       26.88        4.69     16.63 o 
  -1 -11   6       57.75       44.81     18.30 o 
   0 -11   6      599.58      658.32     45.82 o 
   1 -11   6        8.24       62.66     18.49 o 
   2 -11   6      497.61      675.70     84.54 o 
   3 -11   6        0.68        0.00     54.89 o 
   4 -11   6        2.74       32.81     63.72 o 
   5 -11   6        0.63       25.87     63.09 o 
  -9 -10   6       73.46       93.37     25.87 o 
  -8 -10   6      146.39      165.30     28.39 o 
  -7 -10   6       14.18       31.55     17.03 o 
  -6 -10   6        0.44        0.63     15.77 o 
  -5 -10   6      689.24      649.20     44.23 o 
  -4 -10   6       96.28      103.37     22.05 o 
  -3 -10   6      288.50      275.38     46.37 o 
  -2 -10   6      270.92      238.49     27.21 o 
  -1 -10   6      148.87      134.54     20.58 o 
   0 -10   6       55.43       74.16     28.08 o 
   1 -10   6     1389.63     1435.24     71.29 o 
   2 -10   6        0.21       16.34     16.40 o 
   3 -10   6      880.65      895.88     95.90 o 
   4 -10   6      114.11      127.44     62.46 o 
   5 -10   6       66.90       75.71     61.20 o 
   6 -10   6      131.75      111.67     70.66 o 
 -10  -9   6        9.22        0.00     17.67 o 
  -9  -9   6      190.38      259.93     32.81 o 
  -8  -9   6      353.70      344.47     39.12 o 
  -7  -9   6      127.68      208.83     32.18 o 
  -6  -9   6     1083.50     1072.53     64.98 o 
  -5  -9   6       11.79       33.43     16.63 o 
  -4  -9   6       92.29       48.94     24.61 o 
  -3  -9   6       10.01        0.00     18.30 o 
  -2  -9   6      123.51       87.17     38.17 o 
  -1  -9   6      824.16     1013.84     40.38 o 
   0  -9   6     3327.55     3307.15     77.49 o 
   1  -9   6       98.16       81.18     17.47 o 
   2  -9   6     1079.17      497.33    237.85 o 
   3  -9   6       12.53        5.05     46.06 o 
   4  -9   6      679.56      622.70    118.61 o 
   5  -9   6      407.67      344.47    108.52 o 
   6  -9   6      492.45      415.13    121.76 o 
   7  -9   6        0.53        0.00     62.46 o 
 -10  -8   6       14.20       23.34     22.08 o 
  -9  -8   6       10.08        8.20     17.03 o 
  -8  -8   6       10.12        0.00     15.14 o 
  -7  -8   6        3.58       37.22     17.03 o 
  -6  -8   6      525.72      535.64     42.90 o 
  -5  -8   6      104.54      109.21     23.34 o 
  -4  -8   6       54.98       36.03     14.32 o 
  -3  -8   6       45.21       64.01     17.43 o 
  -2  -8   6       27.75       31.60     15.46 o 
  -1  -8   6       41.05       31.05     17.03 o 
   0  -8   6     1548.16     1559.62     54.69 o 
   1  -8   6     1100.92     1149.85     42.90 o 
   2  -8   6       75.32       37.80     39.12 o 
   3  -8   6     1147.94     1185.20     44.05 o 
   4  -8   6        2.95        0.00     33.44 o 
   5  -8   6       35.57       36.59     54.89 o 
   6  -8   6      239.18      276.97     95.27 o 
   7  -8   6      465.61      500.30    130.60 o 
   8  -8   6        1.76        1.67     32.56 o 
 -10  -7   6       32.53       49.21     20.19 o 
  -9  -7   6      164.06      142.58     24.61 o 
  -8  -7   6       84.10      131.23     23.34 o 
  -7  -7   6      182.32      114.19     23.34 o 
  -6  -7   6        1.72        0.00     11.99 o 
  -5  -7   6     1113.43      987.63     41.14 o 
  -4  -7   6       21.10        0.00     28.39 o 
  -3  -7   6      516.91      613.57     33.65 o 
  -2  -7   6      720.27      631.71     36.68 o 
  -1  -7   6        0.84        9.67     11.39 o 
   0  -7   6      305.31      282.11     56.15 o 
   1  -7   6      101.29      128.32     21.77 o 
   2  -7   6      402.90      405.67     80.12 o 
   3  -7   6      526.28      508.44     30.97 o 
   4  -7   6      323.40      280.75     82.02 o 
   5  -7   6      439.73      514.18     79.49 o 
   6  -7   6       15.54        0.00     23.29 o 
   7  -7   6       80.32       81.61     33.43 o 
   8  -7   6      475.72      461.82     66.81 o 
   9  -7   6       24.42       26.31     37.75 o 
 -11  -6   6       38.79       28.39     75.71 o 
  -9  -6   6       26.44        7.57     13.88 o 
  -8  -6   6     1260.96     1022.69     56.78 o 
  -7  -6   6     1080.39     1145.09     51.73 o 
  -6  -6   6      163.41      264.43     43.85 o 
  -5  -6   6      222.75      221.08     23.20 o 
  -4  -6   6     2880.13     3027.94     78.66 o 
  -3  -6   6      247.60      290.16     25.61 o 
  -2  -6   6     1830.66     1715.96    143.21 o 
  -1  -6   6      301.74      372.87     25.20 o 
   0  -6   6     1173.85      992.99     57.41 o 
   1  -6   6      222.14      251.68     24.61 o 
   2  -6   6      972.18      905.34     56.78 o 
   3  -6   6       31.22       79.72     15.14 o 
   4  -6   6     2805.42     2648.52    139.43 o 
   5  -6   6     1160.95     1014.68     79.52 o 
   6  -6   6        8.31       10.80     26.56 o 
   7  -6   6       93.09       81.44     55.83 o 
   8  -6   6      111.95      125.04     54.26 o 
   9  -6   6      187.06      213.27     58.20 o 
  10  -6   6      110.24       67.55     44.48 o 
 -11  -5   6      192.98      110.41     84.54 o 
 -10  -5   6       11.42        7.57     66.24 o 
  -9  -5   6      803.53      905.97     52.36 o 
  -8  -5   6      309.02      341.95     32.18 o 
  -7  -5   6       19.89       32.18     14.51 o 
  -6  -5   6      165.48      208.57     23.79 o 
  -5  -5   6      179.42      221.03     21.10 o 
  -4  -5   6       25.17        6.28      9.87 o 
  -3  -5   6     2974.00     3060.30     73.57 o 
  -2  -5   6     1590.11     1613.96     41.48 o 
  -1  -5   6     2708.53     2532.25    162.46 o 
   0  -5   6      385.38      344.91     47.00 o 
   1  -5   6     2772.87     2400.32     80.76 o 
   2  -5   6        3.03        2.86     17.03 o 
   3  -5   6     3804.05     3641.08     71.34 o 
   4  -5   6     1517.13     1479.07     64.04 o 
   5  -5   6       23.72       34.21     23.65 o 
   6  -5   6      300.32      374.06     57.12 o 
   7  -5   6      977.73      917.04    170.03 o 
   8  -5   6       47.48        5.24     27.68 o 
   9  -5   6      669.77      635.68     77.16 o 
  10  -5   6        6.02        6.90     37.92 o 
 -11  -4   6        1.50        0.00     70.66 o 
 -10  -4   6      221.07      285.80     96.53 o 
  -9  -4   6       46.49       80.76     65.61 o 
  -8  -4   6       68.18       53.00     16.40 o 
  -7  -4   6      111.26       85.17     17.03 o 
  -6  -4   6      128.00      127.18     17.77 o 
  -5  -4   6        6.09        0.00      8.45 o 
  -4  -4   6     3510.78     3719.69     80.35 o 
  -3  -4   6       31.67       71.17     12.14 o 
  -2  -4   6      564.54      559.42     51.10 o 
  -1  -4   6        6.86       14.97      7.12 o 
   0  -4   6       10.62        3.43      6.60 o 
   1  -4   6     4131.07     4294.98    129.65 o 
   2  -4   6     2717.34     2721.71    110.41 o 
   3  -4   6       16.22       11.84      6.76 o 
   4  -4   6      941.30     1019.51     51.59 o 
   5  -4   6      527.07      384.78     47.15 o 
   6  -4   6      353.58      371.20     39.31 o 
   7  -4   6     1189.25     1080.34     75.95 o 
   8  -4   6     2279.77     2102.75     73.29 o 
   9  -4   6      116.61      146.22     40.91 o 
  10  -4   6      417.99      394.52     71.53 o 
  11  -4   6       23.16       10.90     39.83 o 
 -11  -3   6       90.48       39.75     71.92 o 
 -10  -3   6      514.91      465.61    107.88 o 
  -9  -3   6       51.78       87.70     62.46 o 
  -8  -3   6      918.33      929.22    112.30 o 
  -7  -3   6      155.39      150.15     18.93 o 
  -6  -3   6       42.97       59.94     14.51 o 
  -5  -3   6      437.20      451.47     59.62 o 
  -4  -3   6     1314.30     1298.95     39.31 o 
  -3  -3   6        3.70        5.56      6.83 o 
  -2  -3   6       55.49       61.44     22.08 o 
  -1  -3   6      121.75      159.46     14.55 o 
   0  -3   6      158.06      162.45     14.36 o 
   1  -3   6     3045.28     3031.76     62.04 o 
   2  -3   6      944.11     1187.36     51.10 o 
   3  -3   6     2045.00     2134.33     80.76 o 
   4  -3   6     5648.66     5642.17     82.59 o 
   5  -3   6        2.80        3.00     18.30 o 
   6  -3   6      704.98      758.27     65.82 o 
   7  -3   6      477.80      542.64     38.80 o 
   8  -3   6      293.65      255.90     52.75 o 
   9  -3   6     2488.57     2211.82    140.89 o 
  10  -3   6       59.56       71.27     41.29 o 
  11  -3   6      202.16      251.81     72.55 o 
 -11  -2   6       72.33      116.09     72.55 o 
 -10  -2   6       56.81      129.33     80.76 o 
  -9  -2   6      849.02      899.03    153.31 o 
  -8  -2   6     1167.58     1183.16     79.18 o 
  -7  -2   6       47.18       80.41     15.77 o 
  -6  -2   6      243.00      228.17     19.87 o 
  -5  -2   6       31.66        0.00      6.94 o 
  -4  -2   6        7.40       17.41      9.78 o 
  -3  -2   6       39.56        8.42     10.09 o 
  -2  -2   6      430.59      374.25     16.51 o 
  -1  -2   6       58.25       70.72     12.62 o 
   0  -2   6     2132.07     2042.74     52.05 o 
   1  -2   6      576.09      448.59     24.29 o 
   2  -2   6        9.62        5.42      3.70 o 
   3  -2   6     5690.14     5997.35    110.41 o 
   4  -2   6       12.51        7.24      7.81 o 
   5  -2   6      114.37      145.17      7.93 o 
   6  -2   6        1.66        3.40     18.91 o 
   7  -2   6       20.33       30.30     23.68 o 
   8  -2   6     1290.93     1278.31     90.90 o 
   9  -2   6        5.23       15.74     28.49 o 
  10  -2   6      224.64      228.68     44.11 o 
  11  -2   6       41.67       12.97     36.68 o 
  12  -2   6      157.29      152.88     55.22 o 
 -11  -1   6       22.71       32.81     66.88 o 
 -10  -1   6      599.17      606.93    115.45 o 
  -9  -1   6      801.47      846.04    122.39 o 
  -8  -1   6     1668.43     1762.11    198.10 o 
  -7  -1   6      736.06      618.98     38.80 o 
  -6  -1   6       34.77       38.11      9.20 o 
  -5  -1   6     7237.25     7036.74    111.20 o 
  -4  -1   6      167.89      153.41     12.49 o 
  -3  -1   6       42.43       41.94      6.82 o 
  -2  -1   6      989.05      984.21     31.55 o 
  -1  -1   6     3319.38     3413.57     57.14 o 
   0  -1   6     3803.49     4061.68    153.31 o 
   1  -1   6        4.34        0.00      4.72 o 
   2  -1   6     2030.64     2085.13    105.36 o 
   3  -1   6       66.27       63.11      6.46 o 
   4  -1   6     2654.43     2661.47     42.22 o 
   5  -1   6      100.33       92.61      9.19 o 
   6  -1   6      179.59      190.65     28.35 o 
   7  -1   6      325.08      348.34     39.02 o 
   8  -1   6      607.09      602.74     87.38 o 
   9  -1   6        2.14        0.00     25.67 o 
  10  -1   6      357.48      310.96     39.10 o 
  11  -1   6      470.25      462.60     74.70 o 
  12  -1   6      371.24      314.22     75.71 o 
 -11   0   6      440.96      488.95     76.34 o 
 -10   0   6      252.88      238.48     70.66 o 
  -9   0   6     1610.83     1770.31    105.99 o 
  -8   0   6      444.29      497.78     64.35 o 
  -7   0   6     1219.72     1203.09     36.27 o 
  -6   0   6     1842.80     1811.97     40.08 o 
  -5   0   6      869.80      831.11     32.91 o 
  -4   0   6        3.88        6.71      5.74 o 
  -3   0   6      908.89      919.86     23.22 o 
  -2   0   6     6405.54     6196.71    116.72 o 
  -1   0   6     6651.06     6710.90    124.29 o 
   0   0   6      926.89      745.83     18.34 o 
   1   0   6      904.47      932.51     41.32 o 
   2   0   6      233.37      158.99     10.09 o 
   3   0   6     7014.96     8026.73    101.52 o 
   4   0   6     1055.24     1233.81     37.86 o 
   5   0   6      203.67      201.21     25.71 o 
   6   0   6      136.73      134.30      7.52 o 
   7   0   6       20.02        0.96     19.96 o 
   8   0   6      197.34      149.31     29.61 o 
   9   0   6     1476.08     1332.37     81.86 o 
  10   0   6      110.05       64.59     31.39 o 
  11   0   6      309.89      328.18     60.09 o 
  12   0   6        5.57       45.84     42.25 o 
 -11   1   6      180.85      148.26     71.29 o 
 -10   1   6      192.52      154.57     80.12 o 
  -9   1   6      332.86      317.97     75.71 o 
  -8   1   6       40.91       53.63     49.21 o 
  -7   1   6      249.30      173.50     61.20 o 
  -6   1   6       18.83       27.14      8.27 o 
  -5   1   6      365.78      349.36     16.46 o 
  -4   1   6     1945.82     2143.51     38.17 o 
  -3   1   6       52.03       40.16      6.62 o 
  -2   1   6    10305.70    11317.68    137.06 o 
  -1   1   6      322.52      429.43     13.85 o 
   0   1   6     1453.44     1436.26     30.07 o 
   1   1   6     2689.29     2789.32     50.19 o 
   2   1   6     9898.53    10470.55    153.69 o 
   3   1   6     2954.23     3389.08     74.66 o 
   4   1   6      969.72     1084.56     20.27 o 
   5   1   6      933.53      806.36     30.50 o 
   6   1   6      414.90      332.43     17.98 o 
   7   1   6      840.88      839.45     62.14 o 
   8   1   6      766.34      738.44     69.40 o 
   9   1   6      231.20      207.42     36.79 o 
  10   1   6      939.13      907.14     56.65 o 
  11   1   6      120.63      129.83     39.96 o 
  12   1   6      389.84      362.77    117.35 o 
 -11   2   6        0.85        0.00     62.46 o 
 -10   2   6      464.02      507.88    107.88 o 
  -9   2   6        1.19        0.00     49.21 o 
  -8   2   6      537.76      685.16     88.96 o 
  -7   2   6       10.66        6.54     24.40 o 
  -6   2   6      720.44      811.38     77.63 o 
  -5   2   6      533.74      544.07     51.84 o 
  -4   2   6       87.37       95.90      8.92 o 
  -3   2   6        4.04        0.00      8.03 o 
  -2   2   6      478.01      449.73     52.22 o 
  -1   2   6        3.76        0.00      3.50 o 
   0   2   6     3454.11     3871.62     55.42 o 
   1   2   6      956.77      908.44     22.17 o 
   2   2   6       71.23       49.87      7.57 o 
   3   2   6     5917.79     5574.78     68.29 o 
   4   2   6       11.28        0.00      4.31 o 
   5   2   6      295.36      335.36     12.59 o 
   6   2   6     3775.79     3815.24     87.18 o 
   7   2   6      682.02      821.47     35.34 o 
   8   2   6        4.19       10.22     22.12 o 
   9   2   6      427.31      555.84     40.38 o 
  10   2   6      136.43      140.16     39.70 o 
  11   2   6     1172.55     1049.82    163.40 o 
  12   2   6      546.78      558.98     92.11 o 
 -10   3   6       25.73       11.36     51.73 o 
  -9   3   6      491.70      660.55     76.34 o 
  -8   3   6      184.91      172.87     66.24 o 
  -7   3   6      436.74      511.88     64.30 o 
  -6   3   6     1799.14     1826.79     73.91 o 
  -5   3   6      355.24      330.27     13.79 o 
  -4   3   6      183.33      154.55     10.28 o 
  -3   3   6       24.71       21.38      5.36 o 
  -2   3   6     2683.00     2660.08     46.18 o 
  -1   3   6     7321.51     7890.76    169.24 o 
   0   3   6      698.32      657.43     24.61 o 
   1   3   6      611.32      562.44     24.04 o 
   2   3   6     1853.91     1785.47     33.96 o 
   3   3   6      529.62      633.19     35.02 o 
   4   3   6     7020.10     6685.27     97.35 o 
   5   3   6      675.89      545.37     37.00 o 
   6   3   6        5.55        5.51      5.38 o 
   7   3   6      710.11      793.89     34.04 o 
   8   3   6      315.88      322.35     38.09 o 
   9   3   6      355.34      318.66     42.59 o 
  10   3   6      163.84      173.50     80.12 o 
  11   3   6      517.50      549.52    102.84 o 
  12   3   6      135.49      111.67     78.23 o 
  13   3   6      180.26      153.94     90.85 o 
 -10   4   6      240.25      164.03     63.72 o 
  -9   4   6       85.91       54.89     60.57 o 
  -8   4   6      331.50      284.54     61.83 o 
  -7   4   6     1133.29     1295.01     62.19 o 
  -6   4   6     1200.91     1336.63     59.63 o 
  -5   4   6     1348.14     1238.97     56.48 o 
  -4   4   6     1389.98     1279.57    175.49 o 
  -3   4   6      710.41      758.98     35.02 o 
  -2   4   6     3959.08     3861.27     86.12 o 
  -1   4   6      116.39      132.32      9.24 o 
   0   4   6      602.47      551.83     17.13 o 
   1   4   6        3.50        4.25      3.98 o 
   2   4   6      257.58      204.97     12.85 o 
   3   4   6     4628.06     4153.25     84.54 o 
   4   4   6      342.47      552.32     36.59 o 
   5   4   6       46.67       37.10     10.14 o 
   6   4   6      407.49      318.54     28.91 o 
   7   4   6      144.82      131.85     19.37 o 
   8   4   6      117.50      109.87     23.63 o 
   9   4   6       76.75       27.65     30.54 o 
  10   4   6        2.77        0.00     49.21 o 
  11   4   6       93.45      113.56     74.45 o 
  12   4   6      834.54      776.64     99.68 o 
  13   4   6        1.81        3.15     70.66 o 
 -10   5   6       35.96        0.00     48.58 o 
  -9   5   6      340.72      369.71     59.94 o 
  -8   5   6       74.43       54.26     46.69 o 
  -7   5   6      972.74      801.63    406.30 o 
  -6   5   6      185.99      123.87     38.65 o 
  -5   5   6     1093.72     1192.48     83.97 o 
  -4   5   6        1.46        0.71      6.55 o 
  -3   5   6     1618.38     1558.97     32.79 o 
  -2   5   6      917.81      848.82     23.93 o 
  -1   5   6     8738.64     8658.77    117.77 o 
   0   5   6     1497.26     1587.27     33.07 o 
   1   5   6     1128.40     1162.90     24.08 o 
   2   5   6     1486.85     1498.77     58.04 o 
   3   5   6      170.94      182.69     13.09 o 
   4   5   6       38.15      114.40     34.07 o 
   5   5   6     9332.82     9851.00    183.91 o 
   6   5   6      710.33      739.24     36.86 o 
   7   5   6       75.55       77.22     18.23 o 
   8   5   6      839.78      937.30     35.92 o 
   9   5   6       42.13       24.61     40.38 o 
  10   5   6        1.50        0.00     45.42 o 
  11   5   6     1869.88     2117.94    225.23 o 
  12   5   6       84.55       63.72     64.35 o 
  13   5   6       30.08        1.89     68.14 o 
  -9   6   6        1.47       38.48     50.47 o 
  -8   6   6      540.26      596.20    118.61 o 
  -7   6   6      513.59      601.49     79.81 o 
  -6   6   6       36.11       36.54     30.54 o 
  -5   6   6       38.09       33.55     26.20 o 
  -4   6   6      579.37      498.12     21.63 o 
  -3   6   6     1000.37     1121.22     60.25 o 
  -2   6   6    10307.16    10226.38    136.24 o 
  -1   6   6     6587.43     6799.32    107.16 o 
   0   6   6     8447.39     8726.85    146.85 o 
   1   6   6      678.30      633.07     19.16 o 
   2   6   6      271.92      324.23     18.17 o 
   3   6   6       82.50       59.33      9.26 o 
   4   6   6     2434.10     2411.81     55.59 o 
   5   6   6     3732.43     3993.05    140.06 o 
   6   6   6      530.86      514.16     35.89 o 
   7   6   6       48.82       18.08     16.74 o 
   8   6   6      132.79      161.69     24.08 o 
   9   6   6      197.38      135.64     59.30 o 
  10   6   6      792.93      938.78    111.67 o 
  11   6   6      281.75      231.54     71.92 o 
  12   6   6       11.85        0.00     53.00 o 
  -9   7   6        3.52        0.00     45.42 o 
  -8   7   6      291.75      319.87     62.46 o 
  -7   7   6      278.65      265.46     58.73 o 
  -6   7   6      115.30      130.79     38.65 o 
  -5   7   6       81.21       66.24     33.01 o 
  -4   7   6       29.83       30.77     23.78 o 
  -3   7   6     2073.61     2072.13     40.81 o 
  -2   7   6     1204.60     1194.29     46.69 o 
  -1   7   6      798.35      804.30     47.61 o 
   0   7   6      124.12       85.95     16.77 o 
   1   7   6      102.76      137.35     13.46 o 
   2   7   6     2545.64     2388.70     57.22 o 
   3   7   6      269.52      206.09     27.44 o 
   4   7   6       89.88       91.26     29.98 o 
   5   7   6     2722.69     2826.44     57.29 o 
   6   7   6      686.45      644.85    100.94 o 
   7   7   6      352.51      353.49     37.89 o 
   8   7   6      659.55      838.05     59.30 o 
   9   7   6      378.41      323.65     61.20 o 
  10   7   6       21.03        0.00     42.90 o 
  11   7   6        5.64        0.00     53.63 o 
  12   7   6      476.26      635.95    130.60 o 
  -8   8   6      238.98      209.46     59.94 o 
  -7   8   6       42.10       76.09     39.26 o 
  -6   8   6       17.82        1.63     31.67 o 
  -5   8   6        5.07        3.28     26.59 o 
  -4   8   6      216.34      196.90     31.34 o 
  -3   8   6      598.68      766.46     35.67 o 
  -2   8   6        1.58       11.63      6.56 o 
  -1   8   6      439.82      493.74     54.49 o 
   0   8   6      553.16      497.21     21.09 o 
   1   8   6     3396.76     3369.83     81.39 o 
   2   8   6       35.88       49.60     11.63 o 
   3   8   6      770.02      590.22     61.23 o 
   4   8   6     2002.56     1918.01     64.29 o 
   5   8   6        1.23       10.70     20.61 o 
   6   8   6      176.99      229.38     49.21 o 
   7   8   6      504.67      514.75     86.12 o 
   8   8   6      316.89      220.82     54.26 o 
   9   8   6     1036.44     1066.85     85.17 o 
  10   8   6      114.33      111.04     58.04 o 
  11   8   6      251.13      273.18     70.66 o 
  12   8   6        4.58        8.83     58.67 o 
  -7   9   6      143.56      116.46     54.57 o 
  -6   9   6        2.45        0.00     29.06 o 
  -5   9   6       96.08       71.49     31.52 o 
  -4   9   6       28.24       16.95     28.31 o 
  -3   9   6      779.93      798.85     38.23 o 
  -2   9   6     1360.01     1298.28     47.01 o 
  -1   9   6      562.10      578.53     32.16 o 
   0   9   6      650.27      736.01     65.93 o 
   1   9   6       19.63        8.10     21.19 o 
   2   9   6     1245.23     1128.85     83.07 o 
   3   9   6      826.13      982.36     58.36 o 
   4   9   6      856.54      942.89     43.51 o 
   5   9   6      688.42      776.99     69.83 o 
   6   9   6       83.96       93.89     28.36 o 
   7   9   6     1314.98     1133.53     81.39 o 
   8   9   6     1187.44     1436.63    124.47 o 
   9   9   6        1.71        0.00     37.85 o 
  10   9   6        7.25       26.50     49.84 o 
  11   9   6       14.41       41.64     60.57 o 
  12   9   6        0.46       16.40     56.78 o 
  -6  10   6      102.01       52.95     37.33 o 
  -5  10   6       84.49       72.85     38.17 o 
  -4  10   6      134.02      179.22     71.61 o 
  -3  10   6      471.42      439.92     55.38 o 
  -2  10   6      196.23      190.04     25.95 o 
  -1  10   6      509.90      584.61     48.13 o 
   0  10   6      743.79      736.70     44.63 o 
   1  10   6      963.07      989.78    108.20 o 
   2  10   6      511.46      543.18     56.47 o 
   3  10   6     1315.00     1272.85     90.93 o 
   4  10   6      653.09      640.92     40.64 o 
   5  10   6      513.49      612.66     49.84 o 
   6  10   6      176.40      274.63     57.07 o 
   7  10   6      994.32     1093.35    106.62 o 
   8  10   6      114.40       47.32     66.24 o 
   9  10   6       89.63       51.10     78.23 o 
  10  10   6      342.66      240.37    124.92 o 
  11  10   6       63.98       21.34     49.29 o 
  -5  11   6      148.57       96.12     41.59 o 
  -4  11   6      150.00      122.12     42.68 o 
  -3  11   6        5.80       15.51     28.76 o 
  -2  11   6       78.05       93.74     27.27 o 
  -1  11   6       27.84       45.19     29.17 o 
   0  11   6      512.46      491.80     44.48 o 
   1  11   6      942.27     1099.08     76.02 o 
   2  11   6      272.91      255.40     48.95 o 
   3  11   6      203.36      266.77     54.36 o 
   4  11   6      150.90      132.95     33.44 o 
   5  11   6      453.13      421.61     59.54 o 
   6  11   6     1205.85     1140.67    135.64 o 
   7  11   6      487.54      601.88    121.13 o 
   8  11   6      182.71      194.95    101.58 o 
   9  11   6        1.29       46.06     76.34 o 
  10  11   6       47.18       66.88     81.39 o 
  -4  12   6      277.28      280.67     48.39 o 
  -3  12   6       10.29        2.67     31.74 o 
  -2  12   6      122.24       65.61     60.57 o 
  -1  12   6       56.36       62.83     35.14 o 
   0  12   6       12.43        0.00     29.29 o 
   1  12   6        4.93        0.00     29.82 o 
   2  12   6     1366.33     1456.28    115.77 o 
   3  12   6       71.34       54.90     36.91 o 
   4  12   6       69.07       45.26     47.63 o 
   5  12   6      519.65      504.72    126.18 o 
   6  12   6      113.40       87.06     84.54 o 
   7  12   6      539.75      557.72     98.42 o 
   8  12   6      507.33      560.87    129.97 o 
   9  12   6        1.71        8.83     70.66 o 
  10  12   6       36.49       48.58     92.74 o 
  -3  13   6        1.71       32.18     69.40 o 
  -2  13   6        8.04        7.57     54.26 o 
  -1  13   6       70.62       41.01     61.20 o 
   0  13   6        7.43        0.00     53.00 o 
   1  13   6      419.71      574.75    137.54 o 
   2  13   6       84.23       83.28     63.72 o 
   3  13   6      136.51      155.83     87.06 o 
   4  13   6       48.83       48.58     50.47 o 
   5  13   6       34.85       39.12     65.61 o 
   6  13   6      441.33      471.28    135.64 o 
   7  13   6      593.82      679.48    168.45 o 
   8  13   6        3.13        0.00     72.55 o 
   9  13   6      211.44      157.09     94.00 o 
  -1  14   6       14.60        0.00     71.29 o 
   0  14   6      134.05      321.76    118.61 o 
   1  14   6      135.45      157.73     70.03 o 
   2  14   6       14.31       14.51     63.09 o 
   3  14   6       37.99       62.46     80.76 o 
   4  14   6      104.30       85.17     80.76 o 
   5  14   6       40.17       58.04     69.40 o 
   6  14   6      143.40      148.26    102.84 o 
   7  14   6        0.57        0.00     68.77 o 
   3  15   6       13.56        5.68     80.12 o 
  -4 -13   7        0.00        9.46     18.93 o 
  -3 -13   7       15.88       13.38     17.57 o 
  -2 -13   7      167.55      183.86     52.36 o 
  -1 -13   7       44.77       44.78     18.49 o 
   0 -13   7      108.33       96.18     20.63 o 
   1 -13   7        1.52        0.00     59.94 o 
  -7 -12   7       17.80        0.00     18.30 o 
  -6 -12   7      133.62      121.13     27.76 o 
  -5 -12   7        8.42       39.12     20.19 o 
  -4 -12   7       57.53       14.51     18.30 o 
  -3 -12   7      237.26      239.26     42.90 o 
  -2 -12   7       33.00        5.42     21.14 o 
  -1 -12   7       51.74       54.79     19.64 o 
   0 -12   7       15.69       14.03     16.32 o 
   1 -12   7      122.85      104.10     21.89 o 
   2 -12   7      279.03      250.47     70.66 o 
   3 -12   7        2.24        0.00     57.41 o 
  -8 -11   7        4.62        0.00     17.67 o 
  -7 -11   7        0.54        0.00     17.03 o 
  -6 -11   7       75.62      149.52     27.76 o 
  -4 -11   7      263.49      300.53     31.97 o 
  -3 -11   7       98.00       17.45     22.08 o 
  -2 -11   7       99.34      114.44     23.67 o 
  -1 -11   7        1.48       14.16     26.81 o 
   0 -11   7       29.56       38.92     34.38 o 
   1 -11   7      706.21      718.59     45.87 o 
   2 -11   7       86.85       55.52     65.61 o 
   3 -11   7       98.31       54.26     74.45 o 
   4 -11   7       33.08       49.84     66.24 o 
   5 -11   7       49.98       75.71     71.92 o 
  -9 -10   7        3.99       10.73     18.30 o 
  -8 -10   7        9.83       18.30     16.40 o 
  -7 -10   7        7.87        0.00     15.77 o 
  -6 -10   7      259.85      279.49     35.96 o 
  -5 -10   7       10.81        0.00     14.51 o 
  -4 -10   7      306.37      388.02     49.53 o 
  -3 -10   7       32.58       59.17     22.71 o 
  -2 -10   7      359.48      303.39     60.57 o 
  -1 -10   7      117.10      212.98     27.21 o 
   0 -10   7      965.56      954.86     47.38 o 
   1 -10   7      271.62      284.80     27.71 o 
   2 -10   7      540.25      666.85    147.95 o 
   3 -10   7      251.63      332.49    104.73 o 
   4 -10   7      259.46      311.03    104.73 o 
   5 -10   7      200.17      183.59     78.86 o 
   6 -10   7       46.10       31.55     70.03 o 
  -9  -9   7      110.85       95.27     25.24 o 
  -8  -9   7      114.44       80.76     23.34 o 
  -7  -9   7       62.67       64.35     19.56 o 
  -6  -9   7       89.65       42.27     19.56 o 
  -5  -9   7      232.89      195.58     28.39 o 
  -4  -9   7       83.37      117.48     40.69 o 
  -3  -9   7      571.20      650.70     76.02 o 
  -2  -9   7        3.33        0.00     11.41 o 
  -1  -9   7       10.44        0.00     11.97 o 
   0  -9   7       52.71       24.48     14.90 o 
   1  -9   7     3171.30     3410.62    122.39 o 
   2  -9   7      103.43      133.65     21.45 o 
   3  -9   7      406.60      441.00     90.85 o 
   4  -9   7      134.02       92.74     57.41 o 
   5  -9   7       16.53        0.00     53.00 o 
   6  -9   7      605.27      500.30    105.36 o 
   7  -9   7      308.26      239.74    114.82 o 
 -10  -8   7        2.94        0.00     19.56 o 
  -9  -8   7       79.87       22.08     19.56 o 
  -8  -8   7       43.82       51.10     20.19 o 
  -7  -8   7       10.29       48.58     17.03 o 
  -6  -8   7     1042.53     1316.06     60.57 o 
  -5  -8   7        7.46       20.19     17.03 o 
  -4  -8   7        4.11        0.00     12.85 o 
  -3  -8   7       75.87       65.31     15.80 o 
  -2  -8   7       99.68       27.87     13.99 o 
  -1  -8   7       63.47      143.45     29.65 o 
   0  -8   7      753.96      789.85     49.53 o 
   1  -8   7      110.31       78.47     21.45 o 
   2  -8   7     1809.36     1716.20    100.31 o 
   3  -8   7       88.63       63.73     17.67 o 
   4  -8   7       18.03       24.61     48.58 o 
   5  -8   7     1068.62     1193.03    104.73 o 
   6  -8   7      624.96      702.19    107.88 o 
   7  -8   7        0.85        0.00     56.15 o 
   8  -8   7      278.23      214.51     87.70 o 
 -10  -7   7      303.22      273.81     32.18 o 
  -9  -7   7        4.31       30.91     18.30 o 
  -8  -7   7      548.22      454.88     41.64 o 
  -7  -7   7      104.50       41.01     17.03 o 
  -6  -7   7     1135.61     1295.87     58.04 o 
  -5  -7   7        1.43        0.00     10.26 o 
  -4  -7   7      650.44      592.75     65.93 o 
  -3  -7   7       49.31       46.14     14.51 o 
  -2  -7   7      296.80      346.50     29.85 o 
  -1  -7   7       31.19       28.48     13.09 o 
   0  -7   7      996.12      919.94     39.23 o 
   1  -7   7      138.45      151.99     18.71 o 
   2  -7   7      670.34      561.23     33.44 o 
   3  -7   7       10.51       15.39     12.08 o 
   4  -7   7      366.06      325.55     51.73 o 
   5  -7   7        4.95        0.00     41.64 o 
   6  -7   7       69.37       60.57     55.52 o 
   7  -7   7      138.49      132.23     41.93 o 
   8  -7   7       75.50      101.96     37.33 o 
   9  -7   7      383.62      407.19     64.29 o 
 -11  -6   7      283.51      292.74    105.99 o 
  -9  -6   7      401.63      429.01     39.12 o 
  -8  -6   7      273.65      200.00     27.76 o 
  -7  -6   7      255.87      210.09     28.39 o 
  -6  -6   7       42.84       29.02     16.40 o 
  -5  -6   7      804.64      687.48     51.42 o 
  -4  -6   7      520.93      418.54     65.30 o 
  -3  -6   7      766.53      807.51     47.00 o 
  -2  -6   7      119.94      110.98     28.71 o 
  -1  -6   7      150.93      199.96     20.57 o 
   0  -6   7      354.27      284.62     21.47 o 
   1  -6   7     1088.76     1135.21     44.48 o 
   2  -6   7       22.43        0.00     35.02 o 
   3  -6   7      509.10      526.66     44.79 o 
   4  -6   7      136.30      131.86     45.42 o 
   5  -6   7      100.72      107.25     48.58 o 
   6  -6   7      718.47      709.03     72.55 o 
   7  -6   7        0.07       17.13     31.53 o 
   8  -6   7       46.70       65.41     33.06 o 
   9  -6   7      219.92      205.69     43.09 o 
  10  -6   7      256.53      230.37     54.70 o 
 -11  -5   7       36.56       54.26     90.85 o 
 -10  -5   7      338.96      404.41     92.11 o 
  -9  -5   7       11.47        0.00     13.88 o 
  -8  -5   7     1216.21     1235.94     54.26 o 
  -7  -5   7      772.88      745.73     47.95 o 
  -6  -5   7        2.05       31.55     13.25 o 
  -5  -5   7      304.05      240.24     22.48 o 
  -4  -5   7     2634.33     2700.96    125.55 o 
  -3  -5   7       13.17       20.97     11.67 o 
  -2  -5   7     4688.52     4447.75     88.46 o 
  -1  -5   7      627.63      646.38     45.11 o 
   0  -5   7     1987.66     1888.38     47.61 o 
   1  -5   7       45.75       26.09     11.99 o 
   2  -5   7     2271.53     1157.70     39.75 o 
   3  -5   7        3.22        6.69      7.96 o 
   4  -5   7     1389.42     1252.22     37.12 o 
   5  -5   7     1595.56     1443.50    117.35 o 
   6  -5   7     1938.60     2194.17    148.26 o 
   7  -5   7        4.44        1.75     25.14 o 
   8  -5   7      490.00      559.35     96.53 o 
   9  -5   7       71.87       59.63     35.09 o 
  10  -5   7      175.34      217.30     96.84 o 
 -11  -4   7       58.66      138.17     82.02 o 
 -10  -4   7       25.92       64.98     70.03 o 
  -9  -4   7      708.03      546.36     87.70 o 
  -8  -4   7      304.52      347.00     31.55 o 
  -7  -4   7      275.97      329.33     29.02 o 
  -6  -4   7       34.60       37.85     12.62 o 
  -5  -4   7      680.03      618.38     34.06 o 
  -4  -4   7       15.36       21.52      9.91 o 
  -3  -4   7     2393.68     2329.71     52.75 o 
  -2  -4   7      555.10      750.08     30.12 o 
  -1  -4   7      235.28      302.18     27.76 o 
   0  -4   7     1249.87     1382.34     89.59 o 
   1  -4   7     1055.33      886.35     32.49 o 
   2  -4   7      481.04      322.15    141.64 o 
   3  -4   7     6230.67     6079.37    119.87 o 
   4  -4   7     2180.51     2356.19     46.98 o 
   5  -4   7        9.56       12.84     21.02 o 
   6  -4   7        2.63       17.91     22.05 o 
   7  -4   7     1250.44     1151.58    116.09 o 
   8  -4   7      577.49      613.88     50.90 o 
   9  -4   7     2043.34     2111.74     82.00 o 
  10  -4   7       16.81       21.60     39.10 o 
  11  -4   7      110.83      124.95     43.41 o 
 -11  -3   7       76.76      101.58     88.33 o 
 -10  -3   7      159.12      206.30    105.99 o 
  -9  -3   7      517.11      543.84    114.19 o 
  -8  -3   7       14.70        0.00     24.92 o 
  -7  -3   7       10.20        0.00     10.09 o 
  -6  -3   7       41.97       54.89     13.88 o 
  -5  -3   7       39.85       54.55     12.47 o 
  -4  -3   7     3498.98     3616.34     69.57 o 
  -3  -3   7      296.25      336.39     39.75 o 
  -2  -3   7     4601.26     5256.02     90.99 o 
  -1  -3   7      220.13      133.20     26.50 o 
   0  -3   7     4329.54     4440.52     83.41 o 
   1  -3   7        0.56       17.52     11.67 o 
   2  -3   7     2246.64     1263.06     37.22 o 
   3  -3   7      789.45      913.18    126.81 o 
   4  -3   7      579.73      610.80     36.91 o 
   5  -3   7       45.25       54.95     12.65 o 
   6  -3   7      247.21      220.46     37.59 o 
   7  -3   7      401.15      358.22     39.43 o 
   8  -3   7     2495.24     2519.60     89.29 o 
   9  -3   7       49.34       52.46     33.82 o 
  10  -3   7      897.04     1035.17     58.35 o 
  11  -3   7       86.74      109.01     42.37 o 
 -11  -2   7       98.49      112.30     71.29 o 
 -10  -2   7      784.37      991.15    176.02 o 
  -9  -2   7        0.33       34.70     55.52 o 
  -8  -2   7      262.57      254.41     23.22 o 
  -7  -2   7     1145.52     1098.59     47.63 o 
  -6  -2   7        3.75        0.00      8.83 o 
  -5  -2   7      956.51      908.99     30.66 o 
  -4  -2   7      176.60      162.29     15.18 o 
  -3  -2   7     2616.61     2872.90     54.71 o 
  -2  -2   7     2200.43     2061.94     52.36 o 
  -1  -2   7      801.72      711.29     24.02 o 
   0  -2   7       93.90      196.82     12.88 o 
   1  -2   7        7.66       22.19     10.73 o 
   2  -2   7       39.95       35.70     10.09 o 
   3  -2   7       63.74       52.61     11.67 o 
   4  -2   7      536.26      475.96     23.88 o 
   5  -2   7      411.44      466.37     14.44 o 
   6  -2   7      169.44      195.26     30.64 o 
   7  -2   7      248.77      200.61     31.11 o 
   8  -2   7       18.60       12.83     23.29 o 
   9  -2   7     1783.43     1571.15     79.61 o 
  10  -2   7      350.56      401.22     64.66 o 
  11  -2   7      154.97      141.99     44.81 o 
  12  -2   7      229.69      278.90     54.59 o 
 -11  -1   7      213.54      114.82     72.55 o 
 -10  -1   7        2.23       18.93     57.41 o 
  -9  -1   7      655.86      525.54     94.00 o 
  -8  -1   7     1166.18     1132.47    171.61 o 
  -7  -1   7      117.71      121.92     15.43 o 
  -6  -1   7       35.51       39.36     20.82 o 
  -5  -1   7      343.31      330.76     18.67 o 
  -4  -1   7     3418.04     3438.54     67.19 o 
  -3  -1   7     9248.61     8827.57    166.56 o 
  -2  -1   7       41.49       29.65      7.57 o 
  -1  -1   7     1279.08     1613.72     36.91 o 
   0  -1   7     2516.15     2486.82     77.60 o 
   1  -1   7     1766.36     1662.12     33.96 o 
   2  -1   7     2162.86     2466.99     49.77 o 
   3  -1   7     5831.19     6437.34     95.70 o 
   4  -1   7     1116.02     1035.82     24.56 o 
   5  -1   7        8.16       12.78      4.17 o 
   6  -1   7      265.88      342.40     35.61 o 
   7  -1   7      671.89      671.79     55.49 o 
   8  -1   7     1091.81      931.71     82.03 o 
   9  -1   7      286.37      317.88     47.88 o 
  10  -1   7       60.68       38.10     32.29 o 
  11  -1   7       25.70       20.62     35.53 o 
  12  -1   7      140.38      158.99     77.60 o 
 -11   0   7        0.13        0.00     64.35 o 
 -10   0   7      282.96      420.81     75.71 o 
  -9   0   7     1519.84     1690.19    119.24 o 
  -8   0   7      420.34      456.77    106.62 o 
  -7   0   7      199.57      259.85     19.44 o 
  -6   0   7       19.74        0.00     14.83 o 
  -5   0   7     4524.48     4130.78     78.60 o 
  -4   0   7    13445.80    14291.83    201.97 o 
  -3   0   7     6588.47     6891.19    103.83 o 
  -2   0   7       46.02       38.48      7.57 o 
  -1   0   7      218.57      259.93     16.40 o 
   0   0   7     1903.89     2393.13     45.61 o 
   1   0   7     1761.45     1823.96     34.54 o 
   2   0   7     6554.45     6190.60     92.79 o 
   3   0   7      884.51      977.90     53.00 o 
   4   0   7      751.79      566.09     18.78 o 
   5   0   7       16.76       25.95      8.50 o 
   6   0   7        5.12        0.00      6.76 o 
   7   0   7      540.86      515.40     31.98 o 
   8   0   7      850.68      748.08     52.38 o 
   9   0   7       50.88       39.72     31.16 o 
  10   0   7      458.60      452.90     66.89 o 
  11   0   7       40.46       34.29     37.24 o 
  12   0   7      442.00      549.52    144.48 o 
 -11   1   7       63.29      100.94     71.92 o 
 -10   1   7      238.37      282.64     87.06 o 
  -9   1   7      118.25      131.86     81.39 o 
  -8   1   7      346.04      439.74     88.33 o 
  -7   1   7     1186.52     1396.82     91.48 o 
  -6   1   7     1156.29     1373.00     49.84 o 
  -5   1   7      392.94      359.43     17.82 o 
  -4   1   7      527.62      591.88     18.00 o 
  -3   1   7      475.84      386.56     31.12 o 
  -2   1   7      516.38      451.84     15.27 o 
  -1   1   7    23925.92    24575.95    333.01 o 
   0   1   7     1153.54     1354.88     39.12 o 
   1   1   7      380.67      311.68     13.15 o 
   2   1   7      430.00      590.98     29.97 o 
   3   1   7     2009.00     1702.61     34.13 o 
   4   1   7     1307.76     1335.07     26.74 o 
   5   1   7     1984.34     1828.42     30.00 o 
   6   1   7     1511.06     1542.34     42.88 o 
   7   1   7        3.98        6.13     17.31 o 
   8   1   7       11.11       21.67     22.29 o 
   9   1   7     3215.59     3329.81    114.74 o 
  10   1   7       37.57       19.21     27.41 o 
  11   1   7      457.13      340.69    104.73 o 
  12   1   7       84.09       35.33     75.71 o 
 -11   2   7       69.01       53.00     67.51 o 
 -10   2   7       61.02       51.10     73.82 o 
  -9   2   7       56.89       97.16     61.20 o 
  -8   2   7      229.67      227.76     49.84 o 
  -7   2   7      381.97      333.75     90.22 o 
  -6   2   7      500.68      515.05     25.67 o 
  -5   2   7       33.68       34.77      7.12 o 
  -4   2   7     3267.23     3293.93     54.36 o 
  -3   2   7        2.90        0.00      6.75 o 
  -2   2   7     8359.71     9243.05    116.71 o 
  -1   2   7     7252.88     8110.41    106.66 o 
   0   2   7        8.70        7.42      4.64 o 
   1   2   7     3928.27     3666.28     60.26 o 
   2   2   7      281.55      448.97     15.82 o 
   3   2   7     3683.76     3651.53     58.93 o 
   4   2   7     1206.06     1254.94     46.40 o 
   5   2   7      417.11      409.16     13.90 o 
   6   2   7     1143.12     1295.18     27.50 o 
   7   2   7      725.22      574.05     44.59 o 
   8   2   7     1138.59     1184.77     57.94 o 
   9   2   7      207.21      253.14     40.41 o 
  10   2   7      691.82      783.58     81.39 o 
  11   2   7      118.21      143.85     63.09 o 
  12   2   7       93.39      129.33     88.33 o 
 -10   3   7      344.56      350.78     93.37 o 
  -9   3   7      274.49      241.64     67.51 o 
  -8   3   7        1.95        8.83     40.38 o 
  -7   3   7      612.59      652.35     62.46 o 
  -6   3   7     1502.92     1297.83     63.81 o 
  -5   3   7      229.69      237.67     22.71 o 
  -4   3   7      590.61      478.60     17.27 o 
  -3   3   7      360.36      384.52     14.87 o 
  -2   3   7       57.15       81.34      8.04 o 
  -1   3   7       27.58       23.72      5.80 o 
   0   3   7     4441.84     4487.16     72.55 o 
   1   3   7     2970.15     3005.76     42.42 o 
   2   3   7      130.34      105.53     11.36 o 
   3   3   7      852.71     1099.57     36.91 o 
   4   3   7     2399.07     2857.24     42.23 o 
   5   3   7     9875.42     9858.94    185.19 o 
   6   3   7      287.46      271.97     25.57 o 
   7   3   7      290.24      284.30     26.52 o 
   8   3   7       24.04        7.02     20.57 o 
   9   3   7       12.71       26.25     37.22 o 
  10   3   7        3.13        1.89     44.79 o 
  11   3   7      807.74      628.38     80.76 o 
  12   3   7      416.59      396.21     79.49 o 
  13   3   7       71.86       42.90     73.18 o 
 -10   4   7       33.68       26.50     62.46 o 
  -9   4   7      182.74      163.40     65.61 o 
  -8   4   7        9.63       23.97     49.21 o 
  -7   4   7      375.83      336.27     85.17 o 
  -6   4   7     1353.80     1415.94     99.05 o 
  -5   4   7     1074.06     1227.26     97.44 o 
  -4   4   7      330.51      388.10     15.98 o 
  -3   4   7     1000.72      978.72     25.99 o 
  -2   4   7      327.79      328.15     16.16 o 
  -1   4   7     3713.31     3890.09     99.37 o 
   0   4   7     2368.88     2439.22     41.57 o 
   1   4   7       49.37      101.96     10.91 o 
   2   4   7     2977.05     2446.47     45.62 o 
   3   4   7     2223.85     2276.73     48.88 o 
   4   4   7     1535.60     1545.72     42.27 o 
   5   4   7     4301.52     4308.27     63.42 o 
   6   4   7        0.77        3.47      5.35 o 
   7   4   7        3.67        0.00     12.99 o 
   8   4   7      984.30      930.48     55.00 o 
   9   4   7       48.36        9.46     46.69 o 
  10   4   7      604.67      679.48    127.44 o 
  11   4   7      971.12      914.18     96.53 o 
  12   4   7        5.70        3.15     66.88 o 
  13   4   7      140.82      189.90     99.05 o 
 -10   5   7        1.08        0.00     55.52 o 
  -9   5   7        0.08        1.89     44.79 o 
  -8   5   7     1339.09     1245.40    164.03 o 
  -7   5   7      884.95      784.84    126.18 o 
  -6   5   7      143.96       82.73     29.09 o 
  -5   5   7      118.30       57.72     31.23 o 
  -4   5   7     1420.46     1600.56     54.57 o 
  -3   5   7      315.83      379.14     70.48 o 
  -2   5   7     7120.02     7613.29    108.34 o 
  -1   5   7     9189.76     9187.00    130.82 o 
   0   5   7      309.76      259.75     17.89 o 
   1   5   7     1039.55      971.47     23.97 o 
   2   5   7        3.23       32.47      6.76 o 
   3   5   7       35.61       11.05     10.73 o 
   4   5   7     3373.32     3473.75    124.60 o 
   5   5   7     1439.26     1448.62     34.66 o 
   6   5   7      385.47      378.43     26.89 o 
   7   5   7       22.65        5.70     15.52 o 
   8   5   7       97.03       98.60     27.27 o 
   9   5   7       42.53       80.12     54.89 o 
  10   5   7     1015.21      914.18     85.80 o 
  11   5   7      191.20      225.86     66.24 o 
  12   5   7      172.13      104.10     69.40 o 
  -9   6   7       38.76       17.67     53.63 o 
  -8   6   7      116.57      160.25     50.47 o 
  -7   6   7      132.33       66.66     66.56 o 
  -6   6   7        1.74       20.75     27.17 o 
  -5   6   7       73.52       66.11     32.81 o 
  -4   6   7       11.38        0.00      6.62 o 
  -3   6   7     2441.70     2734.34     52.71 o 
  -2   6   7     1877.60     1944.87     85.46 o 
  -1   6   7     5377.95     5276.17     79.65 o 
   0   6   7     5941.41     5922.39     83.11 o 
   1   6   7      498.69      499.25     18.57 o 
   2   6   7      728.24      731.19     31.86 o 
   3   6   7     2407.09     2420.94     56.36 o 
   4   6   7      485.30      463.59     44.48 o 
   5   6   7     4316.48     4118.39     76.34 o 
   6   6   7      271.95      258.00     24.29 o 
   7   6   7      847.47      910.90     57.05 o 
   8   6   7        7.41        7.95     19.55 o 
   9   6   7      329.15      310.91     36.65 o 
  10   6   7      121.23       75.71     64.35 o 
  11   6   7      107.98       79.49     62.46 o 
  12   6   7      217.34      170.34     68.14 o 
  -8   7   7        8.55        3.15     53.00 o 
  -7   7   7       21.61       40.26     35.48 o 
  -6   7   7       35.53       59.22     32.98 o 
  -5   7   7      240.98      280.25     51.97 o 
  -4   7   7      179.99      147.07     36.75 o 
  -3   7   7       13.20       34.82      9.99 o 
  -2   7   7      635.49      719.71     44.28 o 
  -1   7   7     1550.18     1305.73     37.53 o 
   0   7   7     1148.25     1141.58     35.10 o 
   1   7   7     1959.75     1704.78     51.17 o 
   2   7   7      405.69      461.76     31.86 o 
   3   7   7     3786.53     4002.03    160.88 o 
   4   7   7     2621.14     2475.08    100.63 o 
   5   7   7      397.59      362.39     25.16 o 
   6   7   7      584.14      548.14     45.20 o 
   7   7   7      127.95       83.82     21.01 o 
   8   7   7       34.65       13.20     21.88 o 
   9   7   7      361.51      399.99     97.79 o 
  10   7   7      337.92      350.15     64.98 o 
  11   7   7      292.68      280.75     77.60 o 
  12   7   7       11.43       10.73     64.98 o 
  -8   8   7      238.14      302.20     88.96 o 
  -7   8   7       21.79       24.66     42.27 o 
  -6   8   7       99.13       88.59     33.12 o 
  -5   8   7       25.05        6.63     27.77 o 
  -4   8   7        0.16        0.00     25.00 o 
  -3   8   7      204.83      260.64     49.39 o 
  -2   8   7     2681.93     2552.76     55.00 o 
  -1   8   7      745.55      746.26     32.59 o 
   0   8   7      203.58      243.36     41.64 o 
   1   8   7      128.76      118.42     14.06 o 
   2   8   7      630.81      705.97     27.93 o 
   3   8   7     1160.03     1060.82     83.28 o 
   4   8   7      303.53      278.23     56.47 o 
   5   8   7      329.74      324.41     31.41 o 
   6   8   7      726.90      786.17     62.48 o 
   7   8   7      948.44     1108.46     44.00 o 
   8   8   7     2590.56     2729.80     94.13 o 
   9   8   7       85.84       87.70     46.69 o 
  10   8   7      212.71      198.73     80.76 o 
  11   8   7      218.20      196.84     82.65 o 
  12   8   7       54.31      108.52     76.34 o 
  -7   9   7       15.15        0.00     35.28 o 
  -6   9   7        0.66        0.00     31.91 o 
  -5   9   7       28.82       16.52     30.09 o 
  -4   9   7        1.99        3.03     24.15 o 
  -3   9   7      772.55      923.03     32.52 o 
  -2   9   7      927.64      932.82     30.03 o 
  -1   9   7      377.30      367.93     32.44 o 
   0   9   7       71.21       94.17     15.65 o 
   1   9   7      606.65      718.47     28.63 o 
   2   9   7       85.39       95.91     26.81 o 
   3   9   7       39.62       22.46     22.13 o 
   4   9   7       59.59       62.21     29.04 o 
   5   9   7      373.42      294.99     37.96 o 
   6   9   7     1108.90     1284.91    141.64 o 
   7   9   7      645.22      738.39     64.67 o 
   8   9   7      377.68      334.68     48.90 o 
   9   9   7       29.95       27.76     44.79 o 
  10   9   7        3.55       13.25     54.26 o 
  11   9   7        1.59        0.00     50.47 o 
  12   9   7       40.25       66.88     71.29 o 
  -6  10   7      215.61      155.50     53.53 o 
  -5  10   7       52.45       25.71     36.06 o 
  -4  10   7      333.64      362.17     57.73 o 
  -3  10   7      112.77       52.82     36.35 o 
  -2  10   7      880.86      900.05     45.62 o 
  -1  10   7       61.66       60.19     22.20 o 
   0  10   7     1308.56     1305.54     93.95 o 
   1  10   7      856.35      908.47     46.59 o 
   2  10   7      141.60      105.33     39.12 o 
   3  10   7       26.49        0.00     22.54 o 
   4  10   7     1980.74     2040.27     73.67 o 
   5  10   7       17.72       16.79     20.19 o 
   6  10   7      680.82      718.84     83.33 o 
   7  10   7      209.55      202.65     31.09 o 
   8  10   7      403.27      588.63     97.79 o 
   9  10   7        3.39        7.57     74.45 o 
  10  10   7        0.33        6.11     43.56 o 
  11  10   7       54.21       49.84     58.04 o 
  -5  11   7      110.21      154.22     46.45 o 
  -4  11   7      197.72      147.92     47.51 o 
  -3  11   7      437.09      396.85     55.52 o 
  -2  11   7      127.38      124.06     26.48 o 
  -1  11   7      241.26      204.84     32.06 o 
   0  11   7      308.46      322.44     39.51 o 
   1  11   7       19.88       16.65     24.17 o 
   2  11   7      379.71      348.84     54.68 o 
   3  11   7     1178.84     1170.31    188.95 o 
   4  11   7      104.83      125.53     30.39 o 
   5  11   7      773.95      809.40     58.16 o 
   6  11   7      268.61      217.37    113.56 o 
   7  11   7     1343.67     1377.73    151.42 o 
   8  11   7      604.39      704.72    140.06 o 
   9  11   7       10.16       13.25     70.03 o 
  10  11   7       93.43      150.79    102.21 o 
  -4  12   7        6.68        0.00     34.75 o 
  -3  12   7       28.47       52.73     37.33 o 
  -2  12   7       18.66       51.73     64.98 o 
  -1  12   7        6.67        8.37     31.05 o 
   0  12   7      338.35      314.87     54.57 o 
   1  12   7      335.40      436.73     54.16 o 
   2  12   7       15.40       11.48     28.35 o 
   3  12   7      455.11      604.44     53.00 o 
   4  12   7      463.66      392.39     94.00 o 
   5  12   7      167.14      114.60     45.18 o 
   6  12   7      762.32      823.49     69.31 o 
   7  12   7      406.35      403.15     97.16 o 
   8  12   7       67.89      109.15     85.80 o 
   9  12   7      210.79      222.08     97.16 o 
  10  12   7        1.45       26.50     87.06 o 
  -3  13   7       64.25      105.99     80.76 o 
  -2  13   7        7.63       10.73     64.35 o 
  -1  13   7        1.43        0.00     34.20 o 
   0  13   7      158.64      155.20     47.37 o 
   1  13   7        9.96       26.08     32.79 o 
   2  13   7       56.85       21.43     35.55 o 
   3  13   7       21.80       29.09     29.87 o 
   4  13   7       13.03        2.93     30.76 o 
   5  13   7      209.81      220.18     85.17 o 
   6  13   7      377.16      430.91    128.07 o 
   7  13   7      209.02      291.48    124.29 o 
   8  13   7      328.70      523.02    157.09 o 
   9  13   7        0.86        4.42     83.91 o 
  -1  14   7       43.39       60.57     73.82 o 
   0  14   7        1.12        1.26     66.88 o 
   1  14   7       16.75       16.40     61.20 o 
   2  14   7       72.83       66.24     67.51 o 
   3  14   7        6.35       57.41     76.34 o 
   4  14   7        7.95        0.00     63.72 o 
   5  14   7      177.57      167.19     80.12 o 
   6  14   7      108.08      101.58     88.33 o 
   7  14   7      467.84      480.12    145.11 o 
  -3 -13   8      351.71      495.26     47.95 o 
  -2 -13   8       34.67       70.40     20.44 o 
  -1 -13   8      150.99      135.83     25.44 o 
   0 -13   8        7.82        0.00     30.60 o 
  -6 -12   8       76.27      104.73     26.50 o 
  -5 -12   8       76.21       90.22     23.97 o 
  -4 -12   8      210.04      114.82     26.50 o 
  -3 -12   8       41.72       60.42     20.55 o 
  -2 -12   8      216.97      221.72     29.61 o 
  -1 -12   8       41.51       79.58     20.67 o 
   0 -12   8      256.27      330.56     36.18 o 
   1 -12   8       61.35       61.70     23.97 o 
   2 -12   8       31.17       56.78     57.41 o 
   3 -12   8       21.24       24.61     61.83 o 
  -7 -11   8      148.28      179.18     30.28 o 
  -6 -11   8      117.92      156.46     29.02 o 
  -5 -11   8        5.08       25.87     17.67 o 
  -4 -11   8      151.68       85.17     25.24 o 
  -3 -11   8       73.78       64.93     20.64 o 
  -2 -11   8      119.96       91.83     21.52 o 
  -1 -11   8      146.99      112.55     42.27 o 
   0 -11   8      110.62       87.75     20.75 o 
   1 -11   8       21.25       35.79     26.18 o 
   2 -11   8      398.58      458.67    109.78 o 
   3 -11   8      247.18      210.09     65.61 o 
   4 -11   8        2.54        4.42     61.20 o 
   5 -11   8       23.86       37.22     72.55 o 
  -8 -10   8        1.98       49.21     20.19 o 
  -7 -10   8       31.86       25.87     19.56 o 
  -6 -10   8      136.36      115.45     26.50 o 
  -5 -10   8      434.08      297.15     35.96 o 
  -4 -10   8        0.44       23.34     15.14 o 
  -3 -10   8        7.77        6.43     13.79 o 
  -2 -10   8        2.84        5.37     14.90 o 
  -1 -10   8      498.46      454.94     34.43 o 
   0 -10   8      116.57       47.42     44.48 o 
   1 -10   8      291.36      321.52     54.26 o 
   2 -10   8       29.55      107.86     28.71 o 
   3 -10   8      184.90      176.02     63.72 o 
   4 -10   8      260.78      229.65     70.66 o 
   5 -10   8        4.65       35.33     64.35 o 
   6 -10   8      264.93      266.24     98.42 o 
  -9  -9   8       36.91       56.15     22.08 o 
  -8  -9   8       13.30       24.61     18.93 o 
  -7  -9   8      336.00      365.92     38.48 o 
  -6  -9   8      721.13      588.63     49.21 o 
  -5  -9   8        3.25        0.00     13.25 o 
  -4  -9   8      131.71      109.78     23.34 o 
  -3  -9   8      103.21       44.53     32.18 o 
  -2  -9   8        0.05        0.00     12.08 o 
  -1  -9   8        6.65       15.37     13.03 o 
   0  -9   8     1426.80     1206.64    110.09 o 
   1  -9   8      243.70      188.47     23.02 o 
   2  -9   8      992.01     1048.25     59.94 o 
   3  -9   8       95.95      131.23     72.55 o 
   4  -9   8      158.94      171.61     82.02 o 
   5  -9   8      519.20      483.27    102.84 o 
   6  -9   8      530.96      678.22     94.64 o 
   7  -9   8       26.25        3.15     71.29 o 
 -10  -8   8       75.81       53.63     22.71 o 
  -9  -8   8        2.96        0.00     18.30 o 
  -8  -8   8       19.74        5.05     17.67 o 
  -7  -8   8       35.36       75.08     21.45 o 
  -6  -8   8      190.86      181.07     27.76 o 
  -5  -8   8      120.16      120.50     24.61 o 
  -4  -8   8       33.29        6.24     12.92 o 
  -3  -8   8      343.87      340.73     71.92 o 
  -2  -8   8       49.77       46.84     15.39 o 
  -1  -8   8      409.29      379.87     27.77 o 
   0  -8   8       16.50       38.88     20.82 o 
   1  -8   8     1003.64     1028.35     44.12 o 
   2  -8   8      146.97      163.98     41.32 o 
   3  -8   8      257.28      341.11     28.15 o 
   4  -8   8      118.95      130.60     67.51 o 
   5  -8   8        4.08       15.77     47.32 o 
   6  -8   8      246.39      264.98     68.14 o 
   7  -8   8      714.44      691.47    128.07 o 
   8  -8   8        1.48       25.24     55.52 o 
 -10  -7   8       10.03        0.00     16.40 o 
  -9  -7   8       28.19       56.15     21.45 o 
  -8  -7   8      105.19       28.39     19.56 o 
  -7  -7   8      120.57       64.35     18.93 o 
  -6  -7   8      399.60      522.39     43.53 o 
  -5  -7   8      320.40      340.69     35.33 o 
  -4  -7   8       36.92        9.40     11.31 o 
  -3  -7   8        3.85        0.00      9.58 o 
  -2  -7   8       69.18       55.88     15.91 o 
  -1  -7   8      184.32      198.09     21.30 o 
   0  -7   8       37.72       48.00     14.63 o 
   1  -7   8      753.53      652.63     38.03 o 
   2  -7   8      252.48      214.98     23.34 o 
   3  -7   8      131.12      142.61     18.61 o 
   4  -7   8      327.83      261.19     72.55 o 
   5  -7   8      688.65      866.23    116.72 o 
   6  -7   8        1.36        0.00     49.21 o 
   7  -7   8       19.70       65.61     52.36 o 
   8  -7   8      275.04      280.75    104.10 o 
   9  -7   8        5.34       24.68     39.77 o 
  -9  -6   8      126.55       74.45     22.08 o 
  -8  -6   8      681.04      611.34     46.06 o 
  -7  -6   8     1418.13     1708.48     66.88 o 
  -6  -6   8     1514.14     1490.19     60.57 o 
  -5  -6   8        3.91       20.82     14.51 o 
  -4  -6   8      330.87      362.40     27.61 o 
  -3  -6   8      318.17      306.66     30.28 o 
  -2  -6   8      400.57      417.82     25.30 o 
  -1  -6   8      194.44      255.15     48.26 o 
   0  -6   8     1111.98      958.95     38.80 o 
   1  -6   8      178.51      179.74     18.59 o 
   2  -6   8       53.13       70.24     13.84 o 
   3  -6   8       16.40       37.98     23.34 o 
   4  -6   8      691.71      549.52     89.59 o 
   5  -6   8      856.81      750.77    106.62 o 
   6  -6   8       66.06       44.79     59.94 o 
   7  -6   8        8.57       12.46     27.27 o 
   8  -6   8       32.26       18.41     32.06 o 
   9  -6   8      315.66      282.62     53.96 o 
 -11  -5   8       71.30       84.54     88.96 o 
 -10  -5   8       28.87       13.25     73.82 o 
  -9  -5   8      112.93       93.37     20.82 o 
  -8  -5   8      276.71      295.89     30.28 o 
  -7  -5   8      391.86      408.82     35.96 o 
  -6  -5   8      257.19      346.36     32.81 o 
  -5  -5   8     1293.30     1038.46     47.32 o 
  -4  -5   8     2294.45     2320.16    178.55 o 
  -3  -5   8     1402.56     1392.22     41.94 o 
  -2  -5   8       98.23       56.36     12.28 o 
  -1  -5   8       43.21       20.69     10.36 o 
   0  -5   8     1179.29     1016.11     37.56 o 
   1  -5   8      357.63      273.85     21.62 o 
   2  -5   8       26.50       55.54     11.48 o 
   3  -5   8     2082.33     2147.14     51.44 o 
   4  -5   8      353.24      420.17     24.29 o 
   5  -5   8      402.42      463.71     79.49 o 
   6  -5   8      679.89      656.14     69.40 o 
   7  -5   8     1003.17      932.88     88.64 o 
   8  -5   8       95.27       61.32     33.03 o 
   9  -5   8       48.46       90.05     39.50 o 
  10  -5   8        7.05        0.00     36.23 o 
 -11  -4   8       92.35       71.92     77.60 o 
 -10  -4   8      152.65      196.21     82.02 o 
  -8  -4   8      176.54      210.09     25.24 o 
  -7  -4   8      255.93      218.92     24.61 o 
  -6  -4   8        6.10        8.83     11.36 o 
  -5  -4   8      798.70      876.95     40.38 o 
  -4  -4   8     2257.17     2311.05     55.01 o 
  -3  -4   8        4.96        7.16      8.52 o 
  -2  -4   8     3442.62     3509.64     82.02 o 
  -1  -4   8       29.66        0.17     13.25 o 
   0  -4   8     1466.62     1833.85     49.39 o 
   1  -4   8      135.09      106.93     13.88 o 
   2  -4   8     1570.61     1781.42     58.99 o 
   3  -4   8       66.43       29.88     19.56 o 
   4  -4   8      392.68      466.29     19.78 o 
   5  -4   8       62.84       45.42     45.42 o 
   6  -4   8      872.96      858.15     55.68 o 
   7  -4   8      270.67      289.58     52.60 o 
   8  -4   8     1015.54     1052.25     75.11 o 
   9  -4   8        4.01        0.02     31.34 o 
  10  -4   8      554.46      587.61     60.53 o 
  11  -4   8       72.49       68.57     46.75 o 
 -11  -3   8       47.83      104.73     76.97 o 
 -10  -3   8      335.18      312.93     90.85 o 
  -9  -3   8      158.08      188.01     90.85 o 
  -8  -3   8        1.87        0.00     12.62 o 
  -7  -3   8     1078.59     1158.97     46.69 o 
  -6  -3   8     1181.75     1172.85     46.06 o 
  -5  -3   8      258.02      252.36     23.97 o 
  -4  -3   8        2.49        0.00      9.78 o 
  -3  -3   8     5057.42     4711.18     83.98 o 
  -2  -3   8     1190.52     1156.95     70.98 o 
  -1  -3   8     1835.05     1627.78     43.66 o 
   0  -3   8        2.41        7.09      7.06 o 
   1  -3   8      268.08      285.73     19.58 o 
   2  -3   8     2379.23     2951.58     55.63 o 
   3  -3   8     5441.53     5209.09     86.13 o 
   4  -3   8      625.01      535.10     20.85 o 
   5  -3   8       22.59       96.79     29.02 o 
   6  -3   8        5.49        8.70     21.37 o 
   7  -3   8      110.59      127.95     35.30 o 
   8  -3   8      711.56      733.85     77.92 o 
   9  -3   8     2703.89     2816.46    179.18 o 
  10  -3   8      523.02      467.98     64.67 o 
  11  -3   8       62.33       49.12     44.69 o 
 -11  -2   8      219.70      241.00    111.67 o 
 -10  -2   8       39.41       51.10     68.14 o 
  -9  -2   8      649.75      806.29     91.48 o 
  -8  -2   8      698.35      842.89    158.67 o 
  -7  -2   8      653.66      620.81     35.96 o 
  -6  -2   8      672.37      641.63     35.33 o 
  -5  -2   8      565.52      556.46     32.81 o 
  -4  -2   8     1579.83     1602.18     80.12 o 
  -3  -2   8     4474.29     4852.26    105.99 o 
  -2  -2   8      248.41      309.47     30.91 o 
  -1  -2   8      297.94      323.10     30.60 o 
   0  -2   8     2372.19     2610.53    104.41 o 
   1  -2   8      300.24      259.87     42.27 o 
   2  -2   8      680.05      454.16     19.57 o 
   3  -2   8      105.84      104.84     10.93 o 
   4  -2   8        2.48       20.89      6.77 o 
   5  -2   8      641.31      665.63     19.47 o 
   6  -2   8      150.02      158.06     29.05 o 
   7  -2   8       19.93       22.98     20.91 o 
   8  -2   8      467.47      576.42     42.03 o 
   9  -2   8       22.16        8.25     27.80 o 
  10  -2   8      546.40      479.92     53.91 o 
  11  -2   8      120.68      132.85     49.84 o 
 -11  -1   8       49.19        0.00     57.41 o 
 -10  -1   8      828.22      876.32    112.93 o 
  -9  -1   8      163.02      117.98     70.03 o 
  -8  -1   8        2.60        0.00     45.42 o 
  -7  -1   8       32.28       59.93     14.53 o 
  -6  -1   8        9.12        9.95     17.35 o 
  -5  -1   8     2014.18     2050.43     56.78 o 
  -4  -1   8     1718.10     1911.35     39.52 o 
  -3  -1   8        0.34        7.57      7.57 o 
  -2  -1   8      533.44      654.88     26.50 o 
  -1  -1   8      321.06      240.71     15.77 o 
   0  -1   8      308.04      224.47     25.55 o 
   1  -1   8      607.49      434.60     20.82 o 
   2  -1   8     2057.39     2161.99     41.07 o 
   3  -1   8      502.86      566.55     36.59 o 
   4  -1   8        3.28        4.16      7.26 o 
   5  -1   8       20.55       22.49      5.33 o 
   6  -1   8      164.75      188.25     34.07 o 
   7  -1   8       86.78       94.24     22.73 o 
   8  -1   8      270.21      290.06     41.01 o 
   9  -1   8       78.21       65.01     45.74 o 
  10  -1   8      101.16      139.94     48.61 o 
  11  -1   8      131.50      156.30     47.15 o 
  12  -1   8      284.39      234.70     90.22 o 
 -11   0   8      258.24      211.98     77.60 o 
 -10   0   8       35.08       20.19     63.09 o 
  -9   0   8      236.91      206.30     69.40 o 
  -8   0   8      128.03      163.40     78.86 o 
  -7   0   8       33.54       10.48     10.98 o 
  -6   0   8      517.30      485.86     25.99 o 
  -5   0   8     2149.87     2276.66     51.11 o 
  -4   0   8       19.70       23.38      7.63 o 
  -3   0   8    19611.37    20778.74    360.88 o 
  -2   0   8        8.78       13.88      6.94 o 
  -1   0   8    10076.65    10612.39    192.42 o 
   0   0   8      114.32       88.30     13.56 o 
   1   0   8      771.57      762.17     42.90 o 
   2   0   8     6512.37     6706.13     99.42 o 
   3   0   8     1630.62     1373.95    329.96 o 
   4   0   8       24.10       10.94      5.52 o 
   5   0   8     1244.69     1352.79     29.06 o 
   6   0   8       54.90       71.91     10.86 o 
   7   0   8      750.44      811.52     43.88 o 
   8   0   8      590.10      537.42     48.89 o 
   9   0   8      887.28      892.64     67.98 o 
  10   0   8       35.44        9.44     30.81 o 
  11   0   8       32.14       61.20     75.08 o 
  12   0   8      138.31      117.35     81.39 o 
 -11   1   8        0.75        0.00     74.45 o 
 -10   1   8       92.33       59.94     58.67 o 
  -9   1   8       57.81       25.24     56.15 o 
  -8   1   8       55.18       69.40     64.98 o 
  -7   1   8        7.86       11.99     42.27 o 
  -6   1   8      164.80      188.40     18.61 o 
  -5   1   8      305.65      299.55     18.00 o 
  -4   1   8     5060.35     5190.72    100.74 o 
  -3   1   8      165.76      178.12     10.97 o 
  -2   1   8     3466.81     3478.09     58.59 o 
  -1   1   8     1979.71     1887.74     38.59 o 
   0   1   8     1082.76     1105.06     27.65 o 
   1   1   8     5789.69     6085.86     91.65 o 
   2   1   8     1803.24     1805.06     36.11 o 
   3   1   8      418.41      487.60     16.36 o 
   4   1   8      156.40      113.89     53.94 o 
   5   1   8      479.28      754.23     22.83 o 
   6   1   8     1684.77     1409.90     34.69 o 
   7   1   8     1197.91     1184.50     57.71 o 
   8   1   8     1521.57     1621.41     97.11 o 
   9   1   8        0.62        0.00     22.63 o 
  10   1   8      400.76      386.74     73.82 o 
  11   1   8       23.00       20.19     57.41 o 
  12   1   8        3.88        3.15     64.35 o 
 -10   2   8       23.90       17.03     61.20 o 
  -9   2   8      101.60       77.60     59.94 o 
  -8   2   8       12.98       13.25     46.06 o 
  -7   2   8      303.07      186.75     54.26 o 
  -6   2   8        5.59        0.00     10.09 o 
  -5   2   8     1572.55     1508.72     34.05 o 
  -4   2   8       42.21       48.22      8.15 o 
  -3   2   8        4.37       13.95      8.49 o 
  -2   2   8        2.96        5.91      4.66 o 
  -1   2   8     4807.71     4830.94     70.78 o 
   0   2   8     8918.23     9423.14    146.72 o 
   1   2   8       82.44       88.25      8.96 o 
   2   2   8     1571.34     1516.00    102.84 o 
   3   2   8    11859.29    11964.38    171.92 o 
   4   2   8     5338.89     5411.13     89.52 o 
   5   2   8     5118.84     5238.62    164.11 o 
   6   2   8      127.56      121.75     14.28 o 
   7   2   8      110.53      127.11     10.70 o 
   8   2   8       77.84       51.08     27.35 o 
   9   2   8      620.36      659.79     40.97 o 
  10   2   8      189.78      174.13     59.30 o 
  11   2   8      919.33      971.59    101.58 o 
  12   2   8      206.68      154.57     96.53 o 
 -10   3   8       96.21       82.02     76.97 o 
  -9   3   8        1.11      110.41     59.30 o 
  -8   3   8      184.49      145.11     76.34 o 
  -7   3   8       36.71       51.73     54.26 o 
  -6   3   8     1085.84     1080.73    118.61 o 
  -5   3   8      914.10     1051.85     26.43 o 
  -4   3   8      152.66      123.44     16.75 o 
  -3   3   8     3208.37     3346.64     57.35 o 
  -2   3   8     4396.10     4583.76     71.47 o 
  -1   3   8     4464.91     4868.05     84.00 o 
   0   3   8      671.74      689.72     20.34 o 
   1   3   8     1760.11     1622.95     47.65 o 
   2   3   8     1597.62     1762.74    107.25 o 
   3   3   8      117.59      102.54      9.73 o 
   4   3   8     3351.66     3490.63     62.24 o 
   5   3   8      742.97      702.41     18.52 o 
   6   3   8       14.62       10.61      7.61 o 
   7   3   8      710.47      786.47     53.47 o 
   8   3   8      108.44      107.21     39.43 o 
   9   3   8        0.94        0.00     43.53 o 
  10   3   8      873.21     1132.47     91.48 o 
  11   3   8        7.87        0.00     54.26 o 
  12   3   8       80.89       18.93     57.41 o 
 -10   4   8      357.03      314.19     76.97 o 
  -9   4   8       61.61      130.60     65.61 o 
  -8   4   8      502.50      528.06    114.82 o 
  -7   4   8       52.05       60.57     44.16 o 
  -6   4   8      132.27      131.86     62.46 o 
  -5   4   8        3.28        5.94      7.68 o 
  -4   4   8     1953.71     1836.91     38.77 o 
  -3   4   8      936.76     1134.62     28.33 o 
  -2   4   8     4736.55     5065.80     83.53 o 
  -1   4   8     1418.72     1639.80     39.31 o 
   0   4   8        2.76        5.34      4.64 o 
   1   4   8     2518.89     2602.57     68.38 o 
   2   4   8      806.53      785.49     35.24 o 
   3   4   8     1474.87     1643.20     49.53 o 
   4   4   8       76.28       31.85      7.96 o 
   5   4   8    12716.74    13215.53    280.17 o 
   6   4   8      615.78      495.45     18.83 o 
   7   4   8      291.44      271.68     17.49 o 
   8   4   8       95.53       93.98     28.08 o 
   9   4   8       16.08       17.03     49.84 o 
  10   4   8       28.68       42.27     63.09 o 
  11   4   8      240.77      290.21    100.94 o 
  12   4   8      210.19      167.82     82.65 o 
  -9   5   8      192.70      235.33     89.59 o 
  -8   5   8       14.80       26.50     49.84 o 
  -7   5   8      869.00      842.88     71.92 o 
  -6   5   8       73.95       54.40     29.16 o 
  -5   5   8      687.95      661.04     61.70 o 
  -4   5   8      412.89      412.88     32.03 o 
  -3   5   8     3001.76     2986.11     63.81 o 
  -2   5   8      590.17      674.60     24.92 o 
  -1   5   8     2809.20     2792.26     62.14 o 
   0   5   8     4703.59     4971.28     82.04 o 
   1   5   8      597.99      821.94     25.01 o 
   2   5   8       28.63       16.84      9.03 o 
   3   5   8     1760.25     1763.74     68.14 o 
   4   5   8      772.94      791.61     24.67 o 
   5   5   8     5328.06     5396.00     77.94 o 
   6   5   8      266.95      355.48     20.07 o 
   7   5   8       14.20        9.97      7.96 o 
   8   5   8       30.81      103.20     24.24 o 
   9   5   8        0.41       11.99     44.79 o 
  10   5   8      164.51       91.48     63.72 o 
  11   5   8      572.97      687.68    137.54 o 
  12   5   8        8.02        0.00     61.83 o 
  -9   6   8      191.06      173.50     71.29 o 
  -8   6   8      189.50      164.67     70.03 o 
  -7   6   8      391.98      382.33     58.04 o 
  -6   6   8       25.15        9.24     29.64 o 
  -5   6   8      221.77      272.55     73.82 o 
  -4   6   8       19.15       33.16     14.34 o 
  -3   6   8      172.70      146.73     12.41 o 
  -2   6   8     4426.68     4589.30    131.63 o 
  -1   6   8     3115.72     2993.33     89.44 o 
   0   6   8      454.76      455.29     18.75 o 
   1   6   8     1312.29     1359.99     31.88 o 
   2   6   8     2072.43     2340.05     55.63 o 
   3   6   8     2935.15     3166.89     69.75 o 
   4   6   8     5039.27     4901.64     94.49 o 
   5   6   8     1015.07      946.33     65.30 o 
   6   6   8      987.38      942.86     30.24 o 
   7   6   8       14.27        0.00     18.09 o 
   8   6   8        4.88        0.00     22.05 o 
   9   6   8      769.14      681.17     46.68 o 
  10   6   8      141.14      129.97     58.04 o 
  11   6   8       25.40        1.89     51.10 o 
  12   6   8       17.50        0.00     57.41 o 
  -8   7   8       88.23       83.28     53.00 o 
  -7   7   8       78.78       76.34     58.04 o 
  -6   7   8       53.32       49.46     35.46 o 
  -5   7   8       97.67       46.82     31.78 o 
  -4   7   8      145.74      129.10     31.78 o 
  -3   7   8        7.88       35.74     10.32 o 
  -2   7   8      108.16      202.10     35.14 o 
  -1   7   8      391.69      353.41     17.78 o 
   0   7   8     2669.81     2788.77     51.59 o 
   1   7   8        1.25        0.00      8.71 o 
   2   7   8     1471.14     1457.99     40.79 o 
   3   7   8      976.52      755.40     27.27 o 
   4   7   8      745.83      743.73     69.08 o 
   5   7   8     5076.07     5231.81    102.21 o 
   6   7   8      857.67      939.23     43.85 o 
   7   7   8      472.70      572.14     61.83 o 
   8   7   8      748.08      814.86     64.68 o 
   9   7   8       73.94       49.40     40.38 o 
  10   7   8        8.44        0.00     48.58 o 
  11   7   8      136.92      115.45     79.49 o 
  12   7   8      187.59       99.68     70.03 o 
  -8   8   8        0.09       42.27     54.89 o 
  -7   8   8       51.14       37.22     53.63 o 
  -6   8   8        6.08        0.59     32.07 o 
  -5   8   8        0.38       10.80     31.33 o 
  -4   8   8       37.18       56.70     30.15 o 
  -3   8   8        5.21        5.79      7.77 o 
  -2   8   8      254.17      226.85     21.33 o 
  -1   8   8     1190.07     1215.02     48.01 o 
   0   8   8      212.99      194.43     16.23 o 
   1   8   8      811.95      740.64     35.85 o 
   2   8   8        1.72        0.00      8.52 o 
   3   8   8      813.53      790.38     31.81 o 
   4   8   8     2951.89     2822.22    265.92 o 
   5   8   8      225.74      165.51     39.75 o 
   6   8   8      797.25      762.61     42.35 o 
   7   8   8      890.52      924.33     92.11 o 
   8   8   8       95.01      122.14     40.42 o 
   9   8   8       72.68      118.38     39.75 o 
  10   8   8      495.63      516.08    117.98 o 
  11   8   8       78.47      141.32     87.70 o 
  12   8   8      296.10      288.32     76.97 o 
  -7   9   8       13.95       34.07     53.63 o 
  -6   9   8       54.85       41.54     36.74 o 
  -5   9   8        4.44       15.75     31.16 o 
  -4   9   8        0.30        0.00     29.86 o 
  -3   9   8       77.04       64.46     12.69 o 
  -2   9   8     4470.40     4138.15     77.69 o 
  -1   9   8      581.83      703.58     38.78 o 
   0   9   8        2.92        1.92      7.06 o 
   1   9   8        9.28        3.58     11.67 o 
   2   9   8      382.98      397.48     26.21 o 
   3   9   8      459.29      643.98    137.54 o 
   4   9   8     1329.02     1406.94     97.73 o 
   5   9   8        3.52       10.45     21.14 o 
   6   9   8      854.42      807.10     75.08 o 
   7   9   8     1656.73     1876.14     69.00 o 
   8   9   8     1338.81     1410.57     84.22 o 
   9   9   8      177.59      168.75     34.51 o 
  10   9   8        4.09        0.00     47.32 o 
  11   9   8      255.62       90.22     76.34 o 
  12   9   8        8.04       47.95     68.77 o 
  -6  10   8        0.66       13.93     38.97 o 
  -5  10   8      260.52      276.39     62.46 o 
  -4  10   8       14.61       20.11     28.73 o 
  -3  10   8      256.13      344.04     75.08 o 
  -2  10   8      202.94      194.51     21.97 o 
  -1  10   8      229.24      240.52     18.61 o 
   0  10   8        8.97        0.68      8.08 o 
   1  10   8      774.10      808.49     61.51 o 
   2  10   8     1198.00     1215.73     93.06 o 
   3  10   8     1772.63     1590.64    103.78 o 
   4  10   8        7.17        0.00     22.46 o 
   5  10   8      998.74     1164.89     54.71 o 
   6  10   8       12.12       16.60     30.95 o 
   7  10   8      629.01      546.26     53.51 o 
   8  10   8        3.22        3.97     31.74 o 
   9  10   8        3.55        3.79     75.71 o 
  10  10   8       42.47       66.88     66.88 o 
  11  10   8       40.71       70.03     60.57 o 
  -5  11   8      115.60      163.57     55.17 o 
  -4  11   8        0.76        5.59     36.83 o 
  -3  11   8        3.88       18.46     33.49 o 
  -2  11   8      182.35      170.38     30.21 o 
  -1  11   8       28.41       25.56     22.50 o 
   0  11   8      501.14      483.82     47.48 o 
   1  11   8      677.39      822.52     50.38 o 
   2  11   8      453.36      385.73     45.78 o 
   3  11   8       15.86        2.40     44.79 o 
   4  11   8      829.74      720.47     61.87 o 
   5  11   8      147.94      183.17     34.42 o 
   6  11   8      700.08      751.38     51.13 o 
   7  11   8     1041.63     1182.81    114.51 o 
   8  11   8       53.48       83.23     43.53 o 
   9  11   8        1.77       15.77     76.34 o 
  10  11   8       88.79       58.04     87.06 o 
  -4  12   8      120.25      147.45     45.61 o 
  -3  12   8        1.23       19.55     34.17 o 
  -2  12   8        1.65        1.55     30.68 o 
  -1  12   8        0.99        0.00     28.95 o 
   0  12   8       14.35        0.00     27.47 o 
   1  12   8      175.21      151.48     33.35 o 
   2  12   8      400.67      444.61     60.25 o 
   3  12   8        8.52       15.09     25.15 o 
   4  12   8        1.70        0.00     28.85 o 
   5  12   8      383.69      377.25     70.35 o 
   6  12   8       49.06       22.73     35.59 o 
   7  12   8      964.27      999.75     67.94 o 
   8  12   8      877.78     1014.49    190.53 o 
   9  12   8       19.33       14.51     86.43 o 
  10  12   8        5.62      100.31     85.17 o 
  -2  13   8        7.12        0.00     64.98 o 
  -1  13   8        4.09        3.56     34.25 o 
   0  13   8       83.93       80.21     39.55 o 
   1  13   8      173.87      245.11     49.74 o 
   2  13   8       31.13       44.09     34.26 o 
   3  13   8       55.48       46.00     39.36 o 
   4  13   8        0.97        2.51     32.07 o 
   5  13   8      102.02       80.52     44.55 o 
   6  13   8      217.64      197.71     47.00 o 
   7  13   8      776.41      950.14    205.04 o 
   8  13   8        0.83        0.00     78.23 o 
   9  13   8      116.16       83.91     78.23 o 
   0  14   8       56.50       77.45     42.99 o 
   1  14   8        3.72       10.56     37.24 o 
   2  14   8       29.75       14.50     36.11 o 
   3  14   8        3.55        0.00     36.46 o 
   4  14   8        0.77        2.48     33.15 o 
   5  14   8        4.60        0.00     69.40 o 
   6  14   8      537.12      672.54    166.56 o 
   7  14   8       14.78        8.20     75.08 o 
  -5 -12   9       12.96       75.08     22.71 o 
  -4 -12   9        4.87       87.06     22.71 o 
  -3 -12   9      474.41      509.14     46.06 o 
  -2 -12   9      127.01      120.99     24.92 o 
  -1 -12   9        1.94        0.00     16.18 o 
   0 -12   9       38.14      120.20     47.32 o 
   1 -12   9      228.27      237.60     26.04 o 
   2 -12   9       19.00       53.00     71.29 o 
  -7 -11   9        0.27       15.77     16.40 o 
  -6 -11   9      454.43      607.56     53.00 o 
  -5 -11   9      331.56      326.81     38.48 o 
  -4 -11   9       84.41       89.59     22.08 o 
  -3 -11   9        3.73       45.42     18.93 o 
  -2 -11   9      219.96      191.48     27.13 o 
  -1 -11   9      142.08      175.44     47.63 o 
   0 -11   9      374.04      423.09     52.05 o 
   1 -11   9      347.92      361.93     34.05 o 
   2 -11   9       24.88        0.00     48.58 o 
   3 -11   9        3.40       22.08     58.67 o 
   4 -11   9      199.09      278.23     93.37 o 
  -8 -10   9       86.50      109.15     26.50 o 
  -7 -10   9      459.76      588.63     52.36 o 
  -6 -10   9      116.87       39.12     18.30 o 
  -5 -10   9       84.41       80.12     20.82 o 
  -4 -10   9       56.86       46.06     19.56 o 
  -3 -10   9       52.92       51.10     20.19 o 
  -2 -10   9      300.88      279.14     30.93 o 
  -1 -10   9       34.84       34.22     17.98 o 
   0 -10   9      137.22       94.17     20.39 o 
   1 -10   9      122.62      113.01     20.33 o 
   2 -10   9      241.05      352.23    100.00 o 
   3 -10   9      251.77      267.50     63.09 o 
   4 -10   9        6.63       29.02     60.57 o 
   5 -10   9      158.74      178.55     71.29 o 
   6 -10   9      114.24       92.11     85.80 o 
  -9  -9   9       85.24       42.90     22.71 o 
  -8  -9   9        8.11        0.00     18.30 o 
  -7  -9   9      156.88      167.82     28.39 o 
  -6  -9   9      508.86      526.17     47.32 o 
  -5  -9   9      204.08      217.03     30.91 o 
  -4  -9   9       12.76        0.63     16.40 o 
  -3  -9   9       46.74        9.71     16.72 o 
  -2  -9   9        1.35       12.36     16.09 o 
  -1  -9   9      226.87      166.85     39.75 o 
   0  -9   9      727.66      600.95     74.76 o 
   1  -9   9     1440.65     1376.81    166.87 o 
   2  -9   9       25.35       39.46     16.25 o 
   3  -9   9        8.82       34.07     54.26 o 
   4  -9   9       46.74        1.89     52.36 o 
   5  -9   9      155.77      131.86     74.45 o 
   6  -9   9      497.06      517.34    106.62 o 
   7  -9   9      684.79      685.16    124.29 o 
  -9  -8   9       15.72        2.52     18.93 o 
  -8  -8   9       22.36       20.19     18.30 o 
  -7  -8   9      216.34      273.18     35.33 o 
  -6  -8   9      915.89      885.79     58.04 o 
  -5  -8   9       25.72       32.18     18.30 o 
  -4  -8   9        0.51        0.00     10.73 o 
  -3  -8   9      300.22      347.12     31.43 o 
  -2  -8   9      372.40      360.78     53.94 o 
  -1  -8   9      440.66      540.22     33.65 o 
   0  -8   9      420.23      546.28     90.22 o 
   1  -8   9       50.52       67.18     26.18 o 
   2  -8   9        2.10        7.37     10.91 o 
   3  -8   9       11.18       20.89     13.08 o 
   4  -8   9      168.66       68.14     52.36 o 
   5  -8   9      605.21      620.81     92.74 o 
   6  -8   9      446.87      444.79    119.24 o 
   7  -8   9        0.23       53.00     67.51 o 
   8  -8   9      245.22      226.49     84.54 o 
 -10  -7   9      126.21       16.40     17.67 o 
  -9  -7   9       40.42       63.72     19.56 o 
  -8  -7   9       91.77       34.07     19.56 o 
  -7  -7   9      370.94      465.61     43.53 o 
  -6  -7   9     1471.22     1483.88     63.72 o 
  -5  -7   9      248.18      277.60     32.18 o 
  -4  -7   9      127.87      140.06     23.34 o 
  -3  -7   9        4.43        7.43     12.70 o 
  -2  -7   9      212.78      187.52     22.32 o 
  -1  -7   9       13.93       19.66     10.83 o 
   0  -7   9       48.28       16.89     12.51 o 
   1  -7   9       71.79       24.08     19.87 o 
   2  -7   9        3.71       11.84     11.95 o 
   3  -7   9        2.19        0.00     11.35 o 
   4  -7   9       33.24       15.77     49.21 o 
   5  -7   9      353.66      259.30     74.45 o 
   6  -7   9        0.43        0.00     53.63 o 
   7  -7   9      180.83      170.34     83.91 o 
   8  -7   9        1.58       16.40     64.35 o 
   9  -7   9      135.83       95.90     78.23 o 
  -9  -6   9      206.55      234.70     31.55 o 
  -8  -6   9     1009.71      957.08     58.04 o 
  -7  -6   9      485.54      427.75     38.48 o 
  -6  -6   9      834.77      763.39     49.84 o 
  -5  -6   9     1790.29     1770.94     66.88 o 
  -4  -6   9      790.61      777.90     48.58 o 
  -3  -6   9       31.15       29.99     12.93 o 
  -2  -6   9      583.84      557.95     35.13 o 
  -1  -6   9       11.24       15.38     11.31 o 
   0  -6   9       55.65       36.84     12.14 o 
   1  -6   9     2805.42     2820.62     99.37 o 
   2  -6   9      204.12      287.45     44.79 o 
   3  -6   9        2.06        0.00     21.45 o 
   4  -6   9      138.92      105.36     58.04 o 
   5  -6   9        6.11        2.52     46.06 o 
   6  -6   9      272.12      227.12     58.67 o 
   7  -6   9        8.39        8.83     48.58 o 
   8  -6   9      149.46      244.16    105.99 o 
   9  -6   9       21.68        8.86     36.27 o 
 -10  -5   9      164.29      149.52     85.80 o 
  -9  -5   9      203.68      204.41     29.02 o 
  -8  -5   9       14.93       59.30     19.56 o 
  -7  -5   9     1567.17     1868.10     67.51 o 
  -6  -5   9      979.11      966.54     53.63 o 
  -5  -5   9      132.30      163.40     22.08 o 
  -4  -5   9     1482.50     1503.44     56.78 o 
  -3  -5   9     1806.54     1706.88     91.80 o 
  -2  -5   9     2111.92     1921.22     50.43 o 
  -1  -5   9     1974.38     2380.54     59.42 o 
   0  -5   9     3757.32     3803.26    102.84 o 
   1  -5   9       21.98        7.99      8.53 o 
   2  -5   9      155.37      109.08     31.23 o 
   3  -5   9      239.90      300.49     22.32 o 
   4  -5   9     2517.26     2561.83     59.78 o 
   5  -5   9      331.46      292.74     55.52 o 
   6  -5   9     1804.91     1394.29    136.27 o 
   7  -5   9       10.85       44.79     58.04 o 
   8  -5   9      152.40      186.54     35.44 o 
   9  -5   9      358.00      326.23     67.82 o 
  10  -5   9      104.55       89.08     43.76 o 
 -10  -4   9        8.20       35.96     71.92 o 
  -8  -4   9       26.57       14.51     16.40 o 
  -7  -4   9     1006.51     1137.52     49.21 o 
  -6  -4   9      241.73      203.15     23.97 o 
  -5  -4   9     1851.82     1636.56     58.04 o 
  -4  -4   9      964.91     1042.25     44.79 o 
  -3  -4   9     4206.24     4496.88     87.82 o 
  -2  -4   9       16.38       16.69     10.73 o 
  -1  -4   9        4.26        0.00     17.35 o 
   0  -4   9      747.40      711.23     29.10 o 
   1  -4   9      273.63      247.33     18.25 o 
   2  -4   9      116.38       51.72     23.97 o 
   3  -4   9     5024.99     4666.42    108.52 o 
   4  -4   9      513.85      626.13     40.06 o 
   5  -4   9      610.99      681.37     73.18 o 
   6  -4   9       16.73       18.30     47.95 o 
   7  -4   9     1430.82     1499.88     82.15 o 
   8  -4   9       45.87       32.57     34.76 o 
   9  -4   9      343.71      417.92     59.90 o 
  10  -4   9      176.67      122.00     47.93 o 
 -11  -3   9       89.68       45.42     72.55 o 
 -10  -3   9       33.29        0.00     66.24 o 
  -9  -3   9      661.15      679.48     97.79 o 
  -8  -3   9      120.28      116.72     20.19 o 
  -7  -3   9      193.23      143.21     20.19 o 
  -6  -3   9      699.37      695.25     39.75 o 
  -5  -3   9      214.26      224.60     23.97 o 
  -4  -3   9     1733.35     1713.53     55.52 o 
  -3  -3   9      280.62      315.09     19.55 o 
  -2  -3   9       31.28       91.03     19.87 o 
  -1  -3   9       47.53       29.34      8.52 o 
   0  -3   9      485.94      588.28     29.34 o 
   1  -3   9     1081.81     1021.45     31.09 o 
   2  -3   9     4754.77     4931.58     83.22 o 
   3  -3   9      424.35      402.99    125.23 o 
   4  -3   9      377.84      449.54     20.81 o 
   5  -3   9       36.13       28.71      8.59 o 
   6  -3   9      118.80      130.38     33.12 o 
   7  -3   9     1402.91     1428.70     65.57 o 
   8  -3   9      391.85      357.00     50.76 o 
   9  -3   9       73.26      147.58     38.76 o 
  10  -3   9      432.32      420.88     47.03 o 
  11  -3   9      280.75      300.14     61.49 o 
 -11  -2   9       50.96       13.88     74.45 o 
 -10  -2   9      428.22      441.63     91.48 o 
  -9  -2   9        2.26       11.99     57.41 o 
  -8  -2   9       94.50       83.40     16.72 o 
  -7  -2   9     1263.40     1295.87     47.32 o 
  -6  -2   9     1349.20     1246.66     45.42 o 
  -5  -2   9      405.66      394.31     27.76 o 
  -4  -2   9     2539.34     2541.90     68.77 o 
  -3  -2   9       20.23       15.14      8.83 o 
  -2  -2   9      354.79      311.93     16.49 o 
  -1  -2   9       50.45       31.41      8.34 o 
   0  -2   9      141.82      209.97     15.98 o 
   1  -2   9      868.74      949.92     30.18 o 
   2  -2   9      723.26      807.07     27.45 o 
   3  -2   9       10.48        0.00     11.36 o 
   4  -2   9     1221.39     1157.17     29.61 o 
   5  -2   9      358.65      331.02     15.47 o 
   6  -2   9        5.80       16.72     19.68 o 
   7  -2   9      373.09      368.15     45.34 o 
   8  -2   9      132.96      121.82     33.29 o 
   9  -2   9      722.89      921.25    151.73 o 
  10  -2   9      344.86      409.25     52.75 o 
  11  -2   9        0.43        8.63     35.44 o 
 -11  -1   9       58.93       62.46     87.70 o 
 -10  -1   9        8.13        8.20     68.77 o 
  -9  -1   9      780.62      710.40    148.89 o 
  -8  -1   9      852.71      909.76     90.85 o 
  -7  -1   9      685.39      691.46     33.12 o 
  -6  -1   9       52.46       16.40     10.09 o 
  -5  -1   9      212.64      180.44     18.30 o 
  -4  -1   9     1485.92     1446.03     46.06 o 
  -3  -1   9     8286.69     8442.09    164.03 o 
  -2  -1   9     1335.68     1201.87     39.12 o 
  -1  -1   9     1761.25     1973.36     39.96 o 
   0  -1   9       24.05       19.28      7.00 o 
   1  -1   9     2004.59     2232.21     86.43 o 
   2  -1   9      600.28      513.15     35.02 o 
   3  -1   9      608.27      384.22     94.95 o 
   4  -1   9      319.98      303.59     18.93 o 
   5  -1   9      315.79      303.73     25.24 o 
   6  -1   9      281.61      307.05     24.32 o 
   7  -1   9        0.73        0.00     20.53 o 
   8  -1   9      102.02      115.66     35.33 o 
   9  -1   9      261.36      262.30     35.12 o 
  10  -1   9        3.11       10.40     32.01 o 
  11  -1   9       48.79       56.15     57.41 o 
  12  -1   9       72.70      133.75     95.27 o 
 -10   0   9      992.53      913.55    114.82 o 
  -9   0   9       66.87       95.27     61.83 o 
  -8   0   9        1.83        5.68     49.21 o 
  -7   0   9      146.44       86.95     31.23 o 
  -6   0   9        4.80        5.13      8.63 o 
  -5   0   9     1210.12     1059.30     42.59 o 
  -4   0   9     5394.17     5556.98    114.82 o 
  -3   0   9     2167.64     2158.94     56.15 o 
  -2   0   9     7388.07     8029.48    153.31 o 
  -1   0   9       74.51      102.92     11.36 o 
   0   0   9        5.97        7.65      5.74 o 
   1   0   9     9141.30     9724.96    189.27 o 
   2   0   9    18647.06    19218.47    262.82 o 
   3   0   9     1570.75     1617.20     34.08 o 
   4   0   9        5.91       50.16      9.78 o 
   5   0   9        2.90        0.00      4.14 o 
   6   0   9      398.78      324.83     22.03 o 
   7   0   9       65.76       68.66     27.61 o 
   8   0   9      921.33      953.47     75.45 o 
   9   0   9      103.55       81.93     32.72 o 
  10   0   9      116.40       82.02     59.30 o 
  11   0   9      153.45      124.92     60.57 o 
  12   0   9       17.94       37.85     70.66 o 
 -10   1   9        7.77        0.00     59.30 o 
  -9   1   9       18.06        0.00     53.00 o 
  -8   1   9      167.14      105.36     73.18 o 
  -7   1   9       15.67       59.30     52.36 o 
  -6   1   9      259.89      307.75     21.31 o 
  -5   1   9     5473.91     5903.82     98.74 o 
  -4   1   9     2928.77     2873.46     96.84 o 
  -3   1   9     3033.50     2670.63     45.38 o 
  -2   1   9      231.01      212.92     12.21 o 
  -1   1   9     5810.21     6359.89     99.67 o 
   0   1   9      856.31      874.65     30.60 o 
   1   1   9      128.57      113.78     10.09 o 
   2   1   9     7261.51     7825.23    115.29 o 
   3   1   9     1534.05     1411.84     51.73 o 
   4   1   9      115.40       87.70     40.38 o 
   5   1   9     1205.03     1086.63     58.79 o 
   6   1   9       24.87       39.49      7.01 o 
   7   1   9      221.29      247.12     25.87 o 
   8   1   9       45.54       56.92     23.98 o 
   9   1   9     1589.55     1581.55    153.62 o 
  10   1   9      104.49       85.17     72.55 o 
  11   1   9        1.28        0.00     63.72 o 
  12   1   9        1.19        0.00     64.35 o 
 -10   2   9       14.14        0.00     61.83 o 
  -9   2   9      158.04      210.09     62.46 o 
  -8   2   9      171.96      180.44     83.91 o 
  -7   2   9       22.74       13.25     46.06 o 
  -6   2   9        5.24       27.90     13.25 o 
  -5   2   9       10.22        3.98      7.99 o 
  -4   2   9     1999.21     2196.49     91.23 o 
  -3   2   9      273.99      402.21     42.31 o 
  -2   2   9     1008.00     1046.69     25.96 o 
  -1   2   9     1641.83     1630.27     34.66 o 
   0   2   9      213.49      211.77     17.98 o 
   1   2   9     1711.39     1434.73     30.86 o 
   2   2   9      344.51      429.76     16.87 o 
   3   2   9        5.02        7.34      9.15 o 
   4   2   9      447.71      416.46     16.67 o 
   5   2   9       15.29        5.31      5.12 o 
   6   2   9     1335.69     1353.23     30.54 o 
   7   2   9     3132.14     3328.88     70.99 o 
   8   2   9      532.58      483.00     45.10 o 
   9   2   9      276.55      189.27     69.40 o 
  10   2   9      461.68      509.77     76.34 o 
  11   2   9       50.54       80.76     56.15 o 
  12   2   9        5.30       25.24     66.24 o 
 -10   3   9      132.23      104.10     74.45 o 
  -9   3   9       61.91       76.97     77.60 o 
  -8   3   9        2.76       12.62     54.26 o 
  -7   3   9       16.14        0.00     46.06 o 
  -6   3   9        6.66        8.20     38.48 o 
  -5   3   9        6.87       33.01      9.78 o 
  -4   3   9     1416.28     1445.41     66.92 o 
  -3   3   9      201.67      292.47     19.54 o 
  -2   3   9     1306.81     1256.13     27.42 o 
  -1   3   9      726.33      734.01     23.02 o 
   0   3   9      692.54      698.03     20.11 o 
   1   3   9     3938.06     3781.59     57.15 o 
   2   3   9      324.13      395.04     25.11 o 
   3   3   9     2096.57     1749.01     40.92 o 
   4   3   9     2480.32     2745.22     68.14 o 
   5   3   9     4860.29     4149.98     60.84 o 
   6   3   9     2892.69     3106.10     50.22 o 
   7   3   9       27.09        6.05      6.45 o 
   8   3   9       47.35        0.00     34.07 o 
   9   3   9       68.43       83.91     58.04 o 
  10   3   9       16.33       56.15     58.04 o 
  11   3   9      671.32      722.38    122.39 o 
  12   3   9       88.34       64.35     73.82 o 
  -9   4   9       34.91       42.27     54.26 o 
  -8   4   9      148.61      142.58     59.30 o 
  -7   4   9       69.32        0.00     50.47 o 
  -6   4   9      224.66      244.79     49.84 o 
  -5   4   9     2533.94     2593.46     55.47 o 
  -4   4   9       30.96       30.76      8.20 o 
  -3   4   9     1547.91     1598.48     34.35 o 
  -2   4   9      118.83      142.63     12.33 o 
  -1   4   9     4696.44     4794.17     87.42 o 
   0   4   9     2043.68     2080.71     98.42 o 
   1   4   9       79.88       99.69      9.52 o 
   2   4   9      279.73      403.80     15.32 o 
   3   4   9      439.06      398.95     44.16 o 
   4   4   9      603.59      618.13     21.14 o 
   5   4   9     2575.16     2864.75     61.53 o 
   6   4   9      237.18      200.93     15.84 o 
   7   4   9      134.02      173.90     14.98 o 
   8   4   9      153.08      113.11     12.70 o 
   9   4   9       73.25       49.84     49.84 o 
  10   4   9      238.99      200.63     64.35 o 
  11   4   9       45.31       53.00     66.88 o 
  12   4   9      351.59      358.98     82.02 o 
  -9   5   9      157.97      138.80     73.18 o 
  -8   5   9      827.32     1040.36     83.28 o 
  -7   5   9       81.56       38.48     52.36 o 
  -6   5   9       42.79       39.12     47.32 o 
  -5   5   9        3.89       15.64     23.04 o 
  -4   5   9     1209.43     1337.11     67.27 o 
  -3   5   9      204.69      205.57     14.43 o 
  -2   5   9     1645.35     1645.43     49.06 o 
  -1   5   9        9.68       10.80      6.32 o 
   0   5   9       42.22       52.35     19.19 o 
   1   5   9       18.75       11.79      6.11 o 
   2   5   9      275.81      271.78     14.37 o 
   3   5   9      661.29      735.97     24.21 o 
   4   5   9     6443.36     6958.89    124.16 o 
   5   5   9     2169.81     2446.07     60.88 o 
   6   5   9      205.95      259.37     65.30 o 
   7   5   9       47.42       37.31     12.62 o 
   8   5   9      430.41      524.05     32.14 o 
   9   5   9      575.14      577.27     70.66 o 
  10   5   9        0.91       25.24     56.15 o 
  11   5   9      349.37      276.33     90.85 o 
  12   5   9       16.57        5.05     63.72 o 
  -9   6   9       41.11        6.31     58.04 o 
  -8   6   9        5.69        0.00     46.69 o 
  -7   6   9       90.69       37.85     49.21 o 
  -6   6   9       50.85       49.21     40.38 o 
  -5   6   9        1.79        0.00     21.81 o 
  -4   6   9       57.62       58.53      9.86 o 
  -3   6   9     1008.74      978.68     29.24 o 
  -2   6   9      419.85      432.57     20.98 o 
  -1   6   9     1022.99      998.20     69.71 o 
   0   6   9     1602.39     1507.24     53.23 o 
   1   6   9      264.11      329.94     20.37 o 
   2   6   9     2992.96     3082.25     56.34 o 
   3   6   9     3814.74     4238.93    186.12 o 
   4   6   9      359.86      350.87     20.50 o 
   5   6   9     3946.77     3467.26    163.40 o 
   6   6   9      642.03      534.93     24.50 o 
   7   6   9       71.76      103.37     14.06 o 
   8   6   9      812.73      870.49     99.05 o 
   9   6   9      434.08      291.46    156.46 o 
  10   6   9      245.02      241.64     81.39 o 
  11   6   9        5.61        0.00     46.06 o 
  12   6   9       44.70       32.18     66.88 o 
  -8   7   9      206.38      150.15     63.72 o 
  -7   7   9        4.21       10.09     41.64 o 
  -6   7   9        1.27        0.00     40.38 o 
  -5   7   9        2.60        0.00     23.86 o 
  -4   7   9      114.33      154.87     14.06 o 
  -3   7   9     1904.38     2024.89    109.38 o 
  -2   7   9     1372.72     1502.86     39.56 o 
  -1   7   9     1122.16     1042.34     43.53 o 
   0   7   9        2.24        1.31      6.44 o 
   1   7   9      367.51      405.22     20.56 o 
   2   7   9      190.81      303.17     21.18 o 
   3   7   9      763.40      893.75     32.18 o 
   4   7   9     5680.51     5459.09    108.38 o 
   5   7   9       20.22        4.67      7.90 o 
   6   7   9      298.27      303.27     43.85 o 
   7   7   9       86.69       64.45     26.28 o 
   8   7   9        0.18        6.05     22.15 o 
   9   7   9      847.13      901.04     45.75 o 
  10   7   9      206.48      270.66     68.14 o 
  11   7   9        4.52        0.00     55.52 o 
  12   7   9      146.34      100.94     66.88 o 
  -7   8   9        5.49        0.00     47.95 o 
  -6   8   9       13.60        0.00     44.16 o 
  -5   8   9      235.80      250.13     47.73 o 
  -4   8   9       14.79       36.64     31.16 o 
  -3   8   9      112.85       84.80     18.65 o 
  -2   8   9        6.08        7.86      8.76 o 
  -1   8   9      230.21      267.25     19.28 o 
   0   8   9      429.59      504.84     25.21 o 
   1   8   9      165.14      209.30     16.50 o 
   2   8   9      212.67      279.23     38.48 o 
   3   8   9     2730.92     2677.46     66.08 o 
   4   8   9      101.01       55.47     17.35 o 
   5   8   9     1461.33     1340.33     44.06 o 
   6   8   9      527.72      570.81     93.06 o 
   7   8   9      565.60      692.20     72.71 o 
   8   8   9      802.50      667.41    134.38 o 
   9   8   9      251.96      320.33     53.80 o 
  10   8   9       38.87       14.35     31.14 o 
  11   8   9      806.28      876.95     94.64 o 
  12   8   9       38.51        0.00     62.46 o 
  -7   9   9      174.20      121.76     67.51 o 
  -6   9   9        5.05        0.00     42.90 o 
  -5   9   9       60.47       72.13     38.77 o 
  -4   9   9      170.54      190.66     42.35 o 
  -3   9   9      351.16      374.07     26.63 o 
  -2   9   9      567.55      550.31     36.92 o 
  -1   9   9      294.99      273.24     25.15 o 
   0   9   9      107.11      112.07     13.52 o 
   1   9   9       41.85       45.43     12.22 o 
   2   9   9       71.32       73.24     11.68 o 
   3   9   9      481.77      560.15     32.21 o 
   4   9   9      614.41      635.22     33.42 o 
   5   9   9      568.63      526.45     77.29 o 
   6   9   9      208.77      173.28     51.10 o 
   7   9   9      286.57      357.18     75.08 o 
   8   9   9        0.81        0.00     27.74 o 
   9   9   9      251.08      243.95     48.26 o 
  10   9   9      226.32      205.67     61.83 o 
  11   9   9        5.99       20.19     52.36 o 
  -6  10   9      268.21      244.79     61.20 o 
  -5  10   9       17.53        0.00     30.52 o 
  -4  10   9        1.06        5.16     33.15 o 
  -3  10   9       10.42       10.95     29.33 o 
  -2  10   9      217.27      253.75     19.74 o 
  -1  10   9      235.30      204.27     28.73 o 
   0  10   9      428.04      486.62     30.98 o 
   1  10   9       24.89       13.61     21.45 o 
   2  10   9      105.05       46.14     12.98 o 
   3  10   9        2.12        9.81      8.63 o 
   4  10   9      831.93      805.39     51.05 o 
   5  10   9      100.09      122.76     36.28 o 
   6  10   9       51.02       77.18     32.49 o 
   7  10   9       19.81        3.36     29.81 o 
   8  10   9      651.66      650.22     94.32 o 
   9  10   9       58.83       24.32     27.86 o 
  10  10   9       52.99       35.96     49.84 o 
  11  10   9       34.00       61.20     71.29 o 
  -5  11   9      278.43      292.32     50.96 o 
  -4  11   9      115.39      112.49     49.25 o 
  -3  11   9       12.33       38.73     37.45 o 
  -2  11   9       17.29        4.57     21.47 o 
  -1  11   9      718.17      903.11     51.07 o 
   0  11   9      145.31      145.26     31.72 o 
   1  11   9        2.17        0.00     22.72 o 
   2  11   9      407.27      462.17     37.53 o 
   3  11   9      443.60      459.43     51.73 o 
   4  11   9        4.35        2.45     28.85 o 
   5  11   9      901.32      758.79     87.04 o 
   6  11   9       53.95       54.49     38.46 o 
   7  11   9      324.01      319.33     43.85 o 
   8  11   9      175.04      152.23     56.15 o 
   9  11   9      171.01      172.24    118.61 o 
  10  11   9        9.66        5.68     85.17 o 
  -4  12   9       46.79       59.25     43.03 o 
  -3  12   9        0.22        0.00     34.89 o 
  -2  12   9       64.30       40.71     34.89 o 
  -1  12   9        0.29       37.41     35.74 o 
   0  12   9      115.50      144.16     42.59 o 
   1  12   9      332.66      351.07     53.38 o 
   2  12   9      113.62      111.08     40.09 o 
   3  12   9      192.02      210.12     54.74 o 
   4  12   9      522.87      462.23     44.87 o 
   5  12   9       60.82       18.93     34.38 o 
   6  12   9      417.14      329.36     67.19 o 
   7  12   9      412.71      391.85     72.49 o 
   8  12   9        1.93        0.00     34.99 o 
   9  12   9      111.79      197.47     94.00 o 
  10  12   9      222.71      341.95    104.73 o 
  -2  13   9        0.43        6.94     63.09 o 
  -1  13   9       48.21       36.28     40.00 o 
   0  13   9        1.23        8.06     34.40 o 
   1  13   9      242.75      305.07     43.90 o 
   2  13   9      319.18      322.65     71.92 o 
   3  13   9        5.53        0.00     27.71 o 
   4  13   9       15.66       33.98     31.45 o 
   5  13   9       27.57       65.51     39.10 o 
   6  13   9       47.45       51.88     65.61 o 
   7  13   9      347.60      427.03    112.93 o 
   8  13   9      384.91      356.46     97.79 o 
   0  14   9       81.73       61.75     43.26 o 
   1  14   9       52.05       26.40     41.38 o 
   2  14   9        0.24        2.01     37.39 o 
   3  14   9        0.16        0.00     31.32 o 
   4  14   9       47.15       64.14     32.73 o 
   5  14   9       65.08       72.95     39.39 o 
   6  14   9       49.81      108.32     50.02 o 
   7  14   9      305.72      241.00    125.55 o 
  -4 -12  10       29.02       73.82     22.71 o 
  -3 -12  10       30.10       38.48     20.19 o 
  -2 -12  10      133.28      236.59     33.44 o 
  -1 -12  10       73.69       22.59     18.30 o 
   0 -12  10        3.79       11.80     17.10 o 
   1 -12  10        1.07        0.00     63.09 o 
  -6 -11  10       28.43       25.87     16.40 o 
  -5 -11  10       48.66        7.57     17.03 o 
  -4 -11  10       82.87       97.79     23.97 o 
  -3 -11  10      130.12      110.41     23.34 o 
  -2 -11  10        7.52        0.00     17.67 o 
  -1 -11  10       97.57        8.39     44.48 o 
   0 -11  10      122.93       86.17     20.44 o 
   1 -11  10      326.67      281.12     35.65 o 
   2 -11  10      225.82      216.40     71.29 o 
   3 -11  10      292.20      301.57    105.99 o 
   4 -11  10      107.93       49.21     70.66 o 
  -7 -10  10       79.40       68.14     24.61 o 
  -6 -10  10      921.82      984.84     65.61 o 
  -5 -10  10      353.12      372.23     41.64 o 
  -4 -10  10        6.04        0.00     15.77 o 
  -3 -10  10       34.88        0.00     14.51 o 
  -2 -10  10        6.36        8.20     16.40 o 
  -1 -10  10      138.87       84.74     40.69 o 
   0 -10  10      675.00      827.93     58.67 o 
   1 -10  10      803.38      839.50     49.73 o 
   2 -10  10        1.45       19.38     15.58 o 
   3 -10  10       97.10       94.00     66.24 o 
   4 -10  10       76.03       71.29     56.15 o 
   5 -10  10       22.81       58.04     71.29 o 
  -8  -9  10       13.77       19.56     20.82 o 
  -7  -9  10      441.00      555.82     50.47 o 
  -6  -9  10      136.31      141.32     27.13 o 
  -5  -9  10       14.68        0.00     15.14 o 
  -4  -9  10       13.84        8.83     16.40 o 
  -3  -9  10        1.95       46.06     18.30 o 
  -2  -9  10       17.87       16.36     15.86 o 
  -1  -9  10       34.50       72.72     28.08 o 
   0  -9  10      116.00      123.53     20.57 o 
   1  -9  10      200.47      145.41     92.43 o 
   2  -9  10       95.72       81.24     42.27 o 
   3  -9  10       13.20        0.00     44.79 o 
   4  -9  10        0.49        0.00     53.63 o 
   5  -9  10      146.14      173.50     78.23 o 
   6  -9  10      469.12      351.41    109.78 o 
  -9  -8  10       77.44       39.75     22.71 o 
  -8  -8  10      108.48       87.70     25.24 o 
  -7  -8  10      415.20      328.07     37.85 o 
  -6  -8  10       85.24       28.39     15.77 o 
  -5  -8  10      264.47      323.02     35.96 o 
  -4  -8  10      100.30       97.79     22.71 o 
  -3  -8  10      291.12      427.75     39.12 o 
  -2  -8  10      152.31       98.58     21.14 o 
  -1  -8  10      259.88      324.32     30.17 o 
   0  -8  10     1156.18     1108.83     57.73 o 
   1  -8  10     1293.42     1233.73     49.59 o 
   2  -8  10      156.91      191.82     22.72 o 
   3  -8  10        1.79        0.00     11.46 o 
   4  -8  10      112.80      107.88     53.00 o 
   5  -8  10       31.55        0.00     56.15 o 
   6  -8  10      123.67       42.27     57.41 o 
   7  -8  10      620.43      584.85     92.11 o 
  -9  -7  10       65.75       69.40     22.08 o 
  -8  -7  10      392.13      444.79     42.27 o 
  -7  -7  10       93.62      111.67     22.71 o 
  -6  -7  10      853.45      834.05     56.15 o 
  -5  -7  10      201.94      123.03     25.87 o 
  -4  -7  10       56.70       26.50     15.77 o 
  -3  -7  10       12.73        1.26     12.62 o 
  -2  -7  10        2.02        3.79     12.95 o 
  -1  -7  10      681.41      644.91     36.59 o 
   0  -7  10      890.04      841.25     43.55 o 
   1  -7  10       25.74       37.63     21.45 o 
   2  -7  10      421.95      472.74     37.22 o 
   3  -7  10       43.72        0.00     23.97 o 
   4  -7  10      365.89      339.42     88.96 o 
   5  -7  10      279.41      323.02     69.40 o 
   6  -7  10       97.39       17.67     51.73 o 
   7  -7  10        6.55       32.18     66.88 o 
   8  -7  10       33.71        0.00     64.35 o 
  -9  -6  10      299.50      284.54     33.44 o 
  -8  -6  10       47.23      102.21     23.97 o 
  -7  -6  10     1339.87     1430.25     61.83 o 
  -6  -6  10     2318.25     2608.78     87.06 o 
  -5  -6  10      130.42      164.67     25.87 o 
  -4  -6  10      263.59      278.86     30.91 o 
  -3  -6  10       57.36       51.10     16.40 o 
  -2  -6  10      243.91      266.61     25.32 o 
  -1  -6  10     1947.71     1727.98     92.74 o 
   0  -6  10       31.44       23.60     11.68 o 
   1  -6  10       22.68       57.96     14.06 o 
   2  -6  10        2.22        0.00      9.66 o 
   3  -6  10      443.70      379.17     61.83 o 
   4  -6  10      119.44      206.94     75.71 o 
   5  -6  10      179.72      195.58     55.52 o 
   6  -6  10       12.02       14.51     47.95 o 
   7  -6  10       46.00       59.30     68.77 o 
   8  -6  10       60.04       26.50     69.40 o 
   9  -6  10      134.62       93.37     83.28 o 
 -10  -5  10       22.45        0.00     84.54 o 
  -9  -5  10       81.88       83.28     22.08 o 
  -8  -5  10     1136.37     1125.53     53.63 o 
  -7  -5  10      566.21      717.33     48.58 o 
  -6  -5  10     1022.51     1152.66     51.73 o 
  -5  -5  10      960.25      993.67     47.95 o 
  -4  -5  10     1685.19     1999.96     68.14 o 
  -3  -5  10     2117.03     2213.20     71.29 o 
  -2  -5  10     1636.70     1534.14     45.74 o 
  -1  -5  10       86.51       87.32     15.66 o 
   0  -5  10     1243.68     1202.09     43.04 o 
   1  -5  10      981.84      999.44     35.33 o 
   2  -5  10      557.39      599.35     29.13 o 
   3  -5  10     1032.00     1208.18    109.15 o 
   4  -5  10       14.58       24.13     13.56 o 
   5  -5  10      121.72      131.23     66.24 o 
   6  -5  10      287.87      273.81     82.65 o 
   7  -5  10      512.26      369.08     82.02 o 
   8  -5  10       91.92      114.82     61.20 o 
   9  -5  10       69.99       59.85     40.38 o 
  10  -5  10       18.56        1.26     37.90 o 
 -10  -4  10       25.34       10.09     78.86 o 
  -8  -4  10        3.45        0.00     12.62 o 
  -7  -4  10      145.40      107.88     18.93 o 
  -6  -4  10     1564.64     1598.07     58.67 o 
  -5  -4  10       99.70       49.21     14.51 o 
  -4  -4  10     3307.24     3665.54     96.53 o 
  -3  -4  10       22.75       17.67     11.99 o 
  -2  -4  10       15.40        7.04      9.22 o 
  -1  -4  10     1272.57     1211.65     41.05 o 
   0  -4  10     3047.01     3204.33     72.14 o 
   1  -4  10      834.16      886.47     34.19 o 
   2  -4  10     1748.55     1853.52     55.20 o 
   3  -4  10      571.33      591.79     90.22 o 
   4  -4  10      422.82      458.60    105.36 o 
   5  -4  10      193.34      128.70     43.53 o 
   6  -4  10     1756.89     1992.39    121.13 o 
   7  -4  10       40.12       29.02     56.15 o 
   8  -4  10       67.75       49.27     35.06 o 
   9  -4  10       14.06        0.00     30.91 o 
  10  -4  10       92.59      114.79     44.55 o 
 -10  -3  10        3.61       30.28     77.60 o 
  -9  -3  10        2.18        0.00     52.36 o 
  -8  -3  10      173.18      166.56     23.34 o 
  -7  -3  10     1197.86     1157.70     47.95 o 
  -6  -3  10      769.45      721.75     42.27 o 
  -5  -3  10      710.62      800.61     37.85 o 
  -4  -3  10      194.95      194.32     22.71 o 
  -3  -3  10     1315.43     1182.94     45.42 o 
  -2  -3  10     1183.16     1206.10     35.68 o 
  -1  -3  10      253.38      291.07     19.95 o 
   0  -3  10     1365.59     1735.59     44.33 o 
   1  -3  10        4.68        3.59      7.71 o 
   2  -3  10     1591.69     1638.90    101.58 o 
   3  -3  10     1309.98      985.47     97.79 o 
   4  -3  10      759.93      840.00     71.29 o 
   5  -3  10        8.57        7.42      9.15 o 
   6  -3  10       75.01       82.02     57.41 o 
   7  -3  10      475.01      548.46     38.79 o 
   8  -3  10      966.54      982.55     75.86 o 
   9  -3  10      408.44      420.10     56.98 o 
  10  -3  10      441.43      382.06     48.40 o 
  11  -3  10       19.58       10.55     36.85 o 
 -10  -2  10       62.47        2.52     69.40 o 
  -9  -2  10      583.02      529.33    102.84 o 
  -8  -2  10     1393.41     1233.06    130.60 o 
  -7  -2  10      138.90      146.37     20.82 o 
  -6  -2  10     1379.05     1267.48     47.32 o 
  -5  -2  10       19.43       27.13     11.99 o 
  -4  -2  10     2195.27     2169.04     63.09 o 
  -3  -2  10     1354.58     1417.00     47.32 o 
  -2  -2  10      440.48      373.49     25.87 o 
  -1  -2  10      266.40      314.68     19.26 o 
   0  -2  10      556.27      534.30     38.17 o 
   1  -2  10      572.62      558.18     22.39 o 
   2  -2  10     2693.67     2334.42     55.48 o 
   3  -2  10      997.24     1240.23     53.94 o 
   4  -2  10     1001.55     1096.10     33.12 o 
   5  -2  10       17.89        8.83      7.39 o 
   6  -2  10      706.81      784.84     63.72 o 
   7  -2  10     2086.50     1998.20     74.93 o 
   8  -2  10      186.12      223.14     41.00 o 
   9  -2  10       38.36       35.33     35.53 o 
  10  -2  10       45.62       18.63     32.19 o 
  11  -2  10      230.27      126.18     88.96 o 
 -10  -1  10      440.28      434.06    136.27 o 
  -9  -1  10      150.01      301.57     73.82 o 
  -8  -1  10        2.45       11.36     54.89 o 
  -7  -1  10      140.44      119.42     18.34 o 
  -6  -1  10     1335.93     1299.66     45.42 o 
  -5  -1  10      821.30      970.33     37.85 o 
  -4  -1  10     4271.75     4459.84    100.31 o 
  -3  -1  10     2090.98     2039.07     56.78 o 
  -2  -1  10     1739.34     1725.52     49.84 o 
  -1  -1  10     1167.37      899.69     53.31 o 
   0  -1  10     1330.48     1638.91     37.14 o 
   1  -1  10       10.42       22.63      7.66 o 
   2  -1  10     1668.50     2124.00     48.79 o 
   3  -1  10     4267.20     4575.20    147.00 o 
   4  -1  10        4.28        4.01      6.15 o 
   5  -1  10      347.77      354.38     17.09 o 
   6  -1  10       46.48       54.37      8.21 o 
   7  -1  10        4.08        0.00     20.13 o 
   8  -1  10        9.76       14.86     27.19 o 
   9  -1  10       22.14       16.02     31.14 o 
  10  -1  10       84.65      124.29     85.17 o 
  11  -1  10        0.37        0.00     67.51 o 
  12  -1  10        1.01        0.00     69.40 o 
 -10   0  10        6.65        0.00     59.94 o 
  -9   0  10       96.94      135.64     82.02 o 
  -8   0  10       42.65        0.00     58.04 o 
  -7   0  10       92.89       64.72     14.75 o 
  -6   0  10      500.10      553.76     46.06 o 
  -5   0  10      838.06      940.79     34.87 o 
  -4   0  10      316.79      242.27     20.19 o 
  -3   0  10     8980.67     9109.59    174.13 o 
  -2   0  10       80.04       66.24     11.99 o 
  -1   0  10       78.91       79.11      8.48 o 
   0   0  10     1850.82     1912.34     41.20 o 
   1   0  10     1290.14     1331.22     34.89 o 
   2   0  10     5397.88     5874.95    114.19 o 
   3   0  10     8143.43     8739.27    141.57 o 
   4   0  10       29.28       34.07     29.02 o 
   5   0  10       96.11       74.61      9.78 o 
   6   0  10        1.41        2.73      5.80 o 
   7   0  10        0.69        0.13     18.90 o 
   8   0  10      144.27      171.62     39.26 o 
   9   0  10      390.10      311.41     52.36 o 
  10   0  10        3.84        0.00     54.26 o 
  11   0  10       68.38       84.54     58.04 o 
  12   0  10      165.69      124.29     80.76 o 
 -10   1  10      501.54      531.85    142.58 o 
  -9   1  10       21.52       68.14     59.94 o 
  -8   1  10       34.86        0.00     49.21 o 
  -7   1  10       79.97       23.34     50.47 o 
  -6   1  10      348.49      348.55     68.14 o 
  -5   1  10      458.01      540.10     25.55 o 
  -4   1  10     3112.39     3234.77    140.69 o 
  -3   1  10      274.10      261.19     20.19 o 
  -2   1  10      248.91      285.80     19.56 o 
  -1   1  10      788.62      732.64     68.45 o 
   0   1  10      450.19      436.94     18.22 o 
   1   1  10     3007.11     3032.34     53.65 o 
   2   1  10    11626.05    12055.43    176.69 o 
   3   1  10      154.63      166.11     13.08 o 
   4   1  10     1800.75     1714.70     40.64 o 
   5   1  10        1.32       22.82     12.62 o 
   6   1  10     1981.38     1846.14     89.55 o 
   7   1  10      875.23      887.00     65.30 o 
   8   1  10     1584.89     1831.57    104.73 o 
   9   1  10       18.06       30.91     54.89 o 
  10   1  10       60.17       85.17     70.66 o 
  11   1  10        1.51        6.94     66.24 o 
  12   1  10       44.95       47.32     76.97 o 
 -10   2  10       26.84       48.58     71.92 o 
  -9   2  10        0.31       10.73     62.46 o 
  -8   2  10      238.56      242.27     99.05 o 
  -7   2  10       15.69       42.27     50.47 o 
  -6   2  10       42.18       17.10     10.38 o 
  -5   2  10     1585.35     1695.66     67.19 o 
  -4   2  10     2312.98     2521.74     58.09 o 
  -3   2  10     1571.93     1568.69     34.18 o 
  -2   2  10      277.82      271.95     15.77 o 
  -1   2  10     2244.04     2470.06     51.25 o 
   0   2  10      108.26      208.99     23.66 o 
   1   2  10     5885.89     6014.73     95.35 o 
   2   2  10     1517.85     1592.65     77.92 o 
   3   2  10     2077.25     1684.10    103.47 o 
   4   2  10     1493.92     1410.53     79.81 o 
   5   2  10     3454.49     2885.74    158.99 o 
   6   2  10     3112.77     3389.04     56.55 o 
   7   2  10      230.78      262.04     15.64 o 
   8   2  10       16.50        6.94     33.44 o 
   9   2  10      497.57      613.87    129.33 o 
  10   2  10       11.63        0.00     53.63 o 
  11   2  10       84.13      209.46     80.76 o 
  12   2  10       71.54       41.64     77.60 o 
 -10   3  10      109.60      160.25     72.55 o 
  -9   3  10        8.31       23.34     57.41 o 
  -8   3  10       68.82       79.49     68.14 o 
  -7   3  10       74.71       70.66     44.79 o 
  -6   3  10       15.00        0.00     46.06 o 
  -5   3  10     2524.83     2416.52     51.19 o 
  -4   3  10       90.72       56.88     12.62 o 
  -3   3  10      399.64      436.67     31.95 o 
  -2   3  10      369.45      463.88     17.24 o 
  -1   3  10      782.24      807.91     30.60 o 
   0   3  10       77.38       78.22      9.25 o 
   1   3  10        5.22        4.06      5.25 o 
   2   3  10     2645.91     2769.25     48.00 o 
   3   3  10        4.19        0.00      8.83 o 
   4   3  10     2183.40     2035.42     43.18 o 
   5   3  10     1258.73     1341.12     61.83 o 
   6   3  10     1046.83     1013.23     68.14 o 
   7   3  10      622.97      606.00     41.32 o 
   8   3  10        1.76       15.14     41.64 o 
   9   3  10      238.90      318.61     70.03 o 
  10   3  10      697.57      776.64     85.80 o 
  11   3  10       78.23      117.35     73.18 o 
  12   3  10      243.12      285.17    110.41 o 
  -9   4  10        6.72       15.14     58.04 o 
  -8   4  10      509.68      513.55     80.76 o 
  -7   4  10       29.53        3.15     44.16 o 
  -6   4  10       21.15        0.00     39.12 o 
  -5   4  10      105.35      107.39     27.13 o 
  -4   4  10     3081.47     3043.56     54.92 o 
  -3   4  10      305.36      344.71     17.68 o 
  -2   4  10      826.87      782.66     47.06 o 
  -1   4  10      308.09      359.87     29.97 o 
   0   4  10      230.68      215.59     20.63 o 
   1   4  10      326.30      165.36     45.82 o 
   2   4  10     1000.32     1028.34     24.01 o 
   3   4  10     1612.99     1734.75     41.34 o 
   4   4  10     6150.84     5663.00    230.28 o 
   5   4  10     6461.93     6335.53    295.89 o 
   6   4  10     1109.10      983.61     32.18 o 
   7   4  10       18.92        7.43     12.62 o 
   8   4  10        3.72        8.03      7.45 o 
   9   4  10       36.79       32.18     49.21 o 
  10   4  10       30.94        0.00     41.64 o 
  11   4  10      725.32      846.67    150.15 o 
  12   4  10        7.45       33.44     68.77 o 
  -9   5  10      115.53      146.37     78.86 o 
  -8   5  10       91.60      115.45     58.04 o 
  -7   5  10      278.98      355.20     96.53 o 
  -6   5  10      561.79      533.11     93.37 o 
  -5   5  10      230.86      203.15     68.14 o 
  -4   5  10      104.94      105.91     16.78 o 
  -3   5  10     2203.17     2339.30     48.72 o 
  -2   5  10       22.16       24.20      7.61 o 
  -1   5  10     1967.62     1930.32     45.60 o 
   0   5  10     1147.88      982.78     88.01 o 
   1   5  10     1098.84      978.85     25.49 o 
   2   5  10        4.98        7.70      5.51 o 
   3   5  10       31.68       45.57     17.03 o 
   4   5  10       18.35       33.73     12.62 o 
   5   5  10     1602.64     1557.71     38.72 o 
   6   5  10      824.74      791.40     65.30 o 
   7   5  10      501.13      418.99     23.21 o 
   8   5  10      181.13      147.00     47.95 o 
   9   5  10        8.70        0.00     39.75 o 
  10   5  10      837.41      991.78    117.35 o 
  11   5  10        5.27        0.00     56.78 o 
  12   5  10       95.41       66.88     80.76 o 
  -8   6  10      516.83      596.20    117.98 o 
  -7   6  10       69.09       75.71     59.94 o 
  -6   6  10       72.50       76.97     54.89 o 
  -5   6  10       88.01       61.83     34.70 o 
  -4   6  10       58.34       44.21     12.06 o 
  -3   6  10       33.23       42.63     10.47 o 
  -2   6  10      912.39      944.16     29.94 o 
  -1   6  10        1.79        0.00      5.53 o 
   0   6  10       73.25       61.79      9.63 o 
   1   6  10      760.90      724.49     34.60 o 
   2   6  10     2117.86     2113.11     47.64 o 
   3   6  10        1.63        3.76      6.83 o 
   4   6  10     3679.72     3251.71    152.99 o 
   5   6  10     1232.16     1330.15     52.36 o 
   6   6  10     1542.80     1480.92     76.02 o 
   7   6  10       69.85      116.18     14.63 o 
   8   6  10        6.98        5.22      9.46 o 
   9   6  10     1075.89     1008.81    141.95 o 
  10   6  10       75.35       54.89     60.57 o 
  11   6  10       48.97       49.84     64.35 o 
  12   6  10       50.54        0.00     52.36 o 
  -8   7  10        1.62       13.88     50.47 o 
  -7   7  10      139.45      203.15     60.57 o 
  -6   7  10       60.36       67.51     47.32 o 
  -5   7  10        1.07        6.31     34.70 o 
  -4   7  10      235.36      187.36     38.67 o 
  -3   7  10      580.83      557.64     76.42 o 
  -2   7  10      261.70      227.52     21.62 o 
  -1   7  10        1.45        6.24      6.42 o 
   0   7  10      426.62      427.12     31.53 o 
   1   7  10       13.10       18.94      8.32 o 
   2   7  10      717.98      689.54     28.08 o 
   3   7  10     2904.27     2629.93    101.58 o 
   4   7  10       23.80       33.98     10.43 o 
   5   7  10     3311.42     3178.87     85.49 o 
   6   7  10      898.74      789.42    105.68 o 
   7   7  10       14.01        3.87      9.46 o 
   8   7  10      562.40      540.37     38.63 o 
   9   7  10      539.81      579.34     49.39 o 
  10   7  10       96.06       78.86     73.18 o 
  11   7  10      332.30      326.18     90.85 o 
  12   7  10        0.54       18.30     61.83 o 
  -7   8  10      138.21       86.43     63.09 o 
  -6   8  10        1.03       19.56     44.16 o 
  -5   8  10       50.23       15.14     42.90 o 
  -4   8  10       23.33       12.71     30.44 o 
  -3   8  10        0.87        0.00     10.11 o 
  -2   8  10     1267.16     1164.98     36.81 o 
  -1   8  10       72.79       62.40     17.26 o 
   0   8  10      188.16      206.69     16.34 o 
   1   8  10      550.70      578.88     25.30 o 
   2   8  10        3.32        7.07      7.44 o 
   3   8  10        0.53       13.34      8.59 o 
   4   8  10     1856.76     1928.24    103.47 o 
   5   8  10      433.17      469.74     53.94 o 
   6   8  10       74.44       53.59     11.68 o 
   7   8  10      325.17      375.81     74.13 o 
   8   8  10        8.01       11.25     23.77 o 
   9   8  10      383.19      461.53     52.10 o 
  10   8  10      975.77     1213.49     70.03 o 
  11   8  10       22.61        1.89     66.24 o 
  12   8  10      303.80      338.79     83.91 o 
  -6   9  10       14.07        6.94     47.95 o 
  -5   9  10        1.14        0.00     38.48 o 
  -4   9  10        0.56        9.38     31.21 o 
  -3   9  10       64.25       38.38     10.70 o 
  -2   9  10      356.90      369.91     24.44 o 
  -1   9  10      222.34      200.85     55.97 o 
   0   9  10       36.53       37.99      9.85 o 
   1   9  10      210.09      190.68     18.73 o 
   2   9  10      296.92      261.48     27.13 o 
   3   9  10        2.62        0.00      7.43 o 
   4   9  10       72.10      130.43     33.44 o 
   5   9  10      101.64      117.52     15.79 o 
   6   9  10      128.17      179.95     34.38 o 
   7   9  10       47.40       79.93     25.26 o 
   8   9  10      371.87      339.21     62.14 o 
   9   9  10      167.96      136.20     43.48 o 
  10   9  10       61.92       65.38     41.95 o 
  11   9  10      482.78      410.72     89.59 o 
  -6  10  10        3.06       15.14     47.32 o 
  -5  10  10       79.22       69.40     58.67 o 
  -4  10  10      568.42      441.63     71.29 o 
  -3  10  10      176.05      212.09     48.24 o 
  -2  10  10        6.97       30.81     11.18 o 
  -1  10  10      180.89      223.24     28.08 o 
   0  10  10      229.06      190.71     18.38 o 
   1  10  10      402.84      373.83     25.93 o 
   2  10  10       23.52       44.06     12.21 o 
   3  10  10      649.86      639.60     33.35 o 
   4  10  10      211.99      240.45     74.13 o 
   5  10  10      214.00      178.69     42.14 o 
   6  10  10        2.55       16.17     23.97 o 
   7  10  10      134.07      155.37     31.18 o 
   8  10  10        9.36       23.38     29.96 o 
   9  10  10       57.09       23.40     30.36 o 
  10  10  10       90.25       92.49     34.50 o 
  11  10  10       13.66        8.83     55.52 o 
  -5  11  10      289.42      286.43     65.61 o 
  -4  11  10       49.79       19.28     38.48 o 
  -3  11  10      204.44      226.86     55.78 o 
  -2  11  10      121.56      140.18     17.30 o 
  -1  11  10       49.31       37.48     16.74 o 
   0  11  10      335.84      380.28     26.74 o 
   1  11  10       89.02       73.68     50.79 o 
   2  11  10      111.12      104.09     17.17 o 
   3  11  10      636.68      661.65     64.27 o 
   4  11  10     1151.29     1113.39     90.22 o 
   5  11  10      543.44      560.65     45.02 o 
   6  11  10        2.80        0.00     28.16 o 
   7  11  10      147.49      161.63     51.47 o 
   8  11  10        0.40       17.68     34.17 o 
   9  11  10       66.29       82.03     42.76 o 
  10  11  10      300.04      340.06    106.62 o 
  -3  12  10       15.68        3.09     34.58 o 
  -2  12  10        5.65       20.94     31.05 o 
  -1  12  10       74.28       77.55     35.81 o 
   0  12  10        5.42        0.00     32.65 o 
   1  12  10      215.63      227.53     47.95 o 
   2  12  10      407.63      452.46     56.56 o 
   3  12  10       71.32       42.70     29.11 o 
   4  12  10        4.24        9.41     31.79 o 
   5  12  10      230.39      326.16     40.74 o 
   6  12  10       28.78        7.83     31.24 o 
   7  12  10      126.03      127.09     35.85 o 
   8  12  10      373.82      384.33     66.56 o 
   9  12  10      201.23      208.37     53.21 o 
  -2  13  10       16.95       35.96     76.34 o 
  -1  13  10       31.74       14.41     36.99 o 
   0  13  10      342.25      387.62     58.27 o 
   1  13  10      237.17      272.07     55.42 o 
   2  13  10       18.20        0.00     31.71 o 
   3  13  10        4.34        2.14     33.73 o 
   4  13  10       42.64       51.87     42.13 o 
   5  13  10       79.31       61.69     34.28 o 
   6  13  10      344.97      317.15     63.15 o 
   7  13  10      135.09       83.11     51.56 o 
   8  13  10        1.56       26.44     43.46 o 
   0  14  10       61.34       11.78     45.15 o 
   1  14  10       86.08       51.76     43.66 o 
   2  14  10       32.30       24.59     39.10 o 
   3  14  10        1.60       14.20     36.28 o 
   4  14  10       21.93        8.88     37.15 o 
   5  14  10        2.84        5.57     33.50 o 
   6  14  10        5.58        0.00     39.74 o 
   7  14  10       49.15       78.09     39.92 o 
  -3 -12  11       68.59       41.64     20.82 o 
  -2 -12  11       41.87       53.63     23.34 o 
  -1 -12  11       12.43        0.00     19.56 o 
   0 -12  11       57.54        7.83     18.61 o 
  -5 -11  11      144.83      100.94     27.13 o 
  -4 -11  11        2.49        3.79     18.93 o 
  -3 -11  11        0.48        0.00     15.77 o 
  -2 -11  11      224.07      172.87     28.39 o 
  -1 -11  11        3.38        0.00     14.51 o 
   0 -11  11        3.46        0.00     27.44 o 
   1 -11  11       55.46       67.58     37.85 o 
   2 -11  11       23.28       19.56     58.67 o 
   3 -11  11        3.09       15.14     61.83 o 
  -7 -10  11      388.07      504.09     47.95 o 
  -6 -10  11      166.64      290.21     39.75 o 
  -5 -10  11      215.24      284.54     38.48 o 
  -4 -10  11      324.79      320.50     37.22 o 
  -3 -10  11       85.11       87.06     22.71 o 
  -2 -10  11       20.20       24.61     17.67 o 
  -1 -10  11      439.47      399.37     33.20 o 
   0 -10  11       87.94      121.47     32.49 o 
   1 -10  11       96.66       39.09     23.34 o 
   2 -10  11      212.96      137.54     65.61 o 
   3 -10  11       71.70       66.24     72.55 o 
   4 -10  11       23.24       23.34     62.46 o 
   5 -10  11       67.94       27.13     70.03 o 
  -8  -9  11       24.09        0.63     20.19 o 
  -7  -9  11       32.55        5.68     21.45 o 
  -6  -9  11      590.82      555.19     48.58 o 
  -5  -9  11      634.15      594.31     49.84 o 
  -4  -9  11        4.73        0.00     15.14 o 
  -3  -9  11       11.63       30.91     17.67 o 
  -2  -9  11       27.22        1.89     15.14 o 
  -1  -9  11        0.34       13.41     14.94 o 
   0  -9  11     1076.60     1063.74     53.94 o 
   1  -9  11     1589.15     1742.72    150.47 o 
   2  -9  11       16.12       17.35     14.96 o 
   3  -9  11       78.57       38.48     51.73 o 
   4  -9  11        1.02        1.26     53.63 o 
   5  -9  11       23.81       35.33     64.35 o 
   6  -9  11      193.35      258.67     78.86 o 
  -8  -8  11       17.42        0.00     17.67 o 
  -7  -8  11      106.44       55.52     20.19 o 
  -6  -8  11      257.47      259.30     34.07 o 
  -5  -8  11        8.46       37.85     18.30 o 
  -4  -8  11       10.36        0.00     14.51 o 
  -3  -8  11       62.79      123.03     23.97 o 
  -2  -8  11       38.39        0.00     13.88 o 
  -1  -8  11      331.08      461.31     79.81 o 
   0  -8  11     1197.78     1106.34     47.71 o 
   1  -8  11      919.52      798.28     43.10 o 
   2  -8  11       32.91        0.00     17.67 o 
   3  -8  11      231.60      184.85     68.14 o 
   4  -8  11       15.53       15.14     47.32 o 
   5  -8  11      224.47      227.76     61.20 o 
   6  -8  11      188.48      150.15     65.61 o 
   7  -8  11       68.70       33.44     63.09 o 
  -9  -7  11       90.13      141.95     27.76 o 
  -8  -7  11       35.43        6.31     17.67 o 
  -7  -7  11      579.76      688.94     51.73 o 
  -6  -7  11      157.65      112.93     23.97 o 
  -5  -7  11      480.25      484.53     41.64 o 
  -4  -7  11        4.03        0.00     13.25 o 
  -3  -7  11      271.86      331.22     34.70 o 
  -2  -7  11      443.60      413.87     37.85 o 
  -1  -7  11     1038.36      969.98     75.39 o 
   0  -7  11      699.62      687.98     42.90 o 
   1  -7  11      745.88      725.31     39.97 o 
   2  -7  11      720.77      810.78     37.09 o 
   3  -7  11      204.53       33.33     52.68 o 
   4  -7  11       31.31       42.90     58.04 o 
   5  -7  11      218.10      220.18     87.06 o 
   6  -7  11        7.65       16.40     53.00 o 
   7  -7  11      155.39      159.62     73.18 o 
   8  -7  11       27.16       17.67     74.45 o 
  -9  -6  11        2.34        0.00     17.67 o 
  -8  -6  11      730.58      993.04     60.57 o 
  -7  -6  11        1.33        0.00     14.51 o 
  -6  -6  11     1126.69     1179.79     55.52 o 
  -5  -6  11      588.34      624.59     46.69 o 
  -4  -6  11      227.49      149.52     23.34 o 
  -3  -6  11       65.55       40.38     15.77 o 
  -2  -6  11      737.37      699.67     45.42 o 
  -1  -6  11       66.42       28.60     19.56 o 
   0  -6  11     1166.81     1158.79     83.91 o 
   1  -6  11      567.73      640.30     36.59 o 
   2  -6  11      298.40      177.41     25.87 o 
   3  -6  11      427.68      353.30     54.26 o 
   4  -6  11       30.52       46.06     51.10 o 
   5  -6  11       27.30       18.30     53.00 o 
   6  -6  11       15.32       33.44     56.15 o 
   7  -6  11      316.90      294.63     94.64 o 
   8  -6  11       25.08       17.67     64.35 o 
   9  -6  11       65.89       70.66     88.33 o 
 -10  -5  11        0.60        0.00     83.28 o 
  -9  -5  11       18.97       20.82     17.67 o 
  -8  -5  11        0.48        0.00     14.51 o 
  -7  -5  11      575.22      770.33     51.10 o 
  -6  -5  11     1275.02     1361.49     58.04 o 
  -5  -5  11       18.42        1.26     13.25 o 
  -4  -5  11     2273.65     2539.38     80.76 o 
  -3  -5  11       27.79       41.01     14.51 o 
  -2  -5  11      709.05      859.29     41.64 o 
  -1  -5  11     5104.86     5044.62    105.50 o 
   0  -5  11     1979.70     1911.12     56.96 o 
   1  -5  11      675.24      761.77     33.15 o 
   2  -5  11      235.82      238.13     32.18 o 
   3  -5  11     1532.74      755.19     33.44 o 
   4  -5  11      510.82      462.48     31.86 o 
   5  -5  11       10.60        7.57     42.27 o 
   6  -5  11      431.26      362.14     71.92 o 
   7  -5  11      114.91      104.10     61.83 o 
   8  -5  11      387.15      484.53     80.12 o 
   9  -5  11      204.93      156.46     85.80 o 
  10  -5  11       38.66       70.03     88.96 o 
 -10  -4  11       43.91        0.00     78.86 o 
  -8  -4  11      188.11      210.09     27.13 o 
  -7  -4  11       76.83       35.96     16.40 o 
  -6  -4  11      120.62      123.03     20.82 o 
  -5  -4  11      629.93      774.75     46.06 o 
  -4  -4  11     2782.09     2738.11     80.76 o 
  -3  -4  11     2330.58     2461.78     74.45 o 
  -2  -4  11     4402.27     4192.97    104.10 o 
  -1  -4  11       10.95        4.42      9.22 o 
   0  -4  11     2725.21     2824.67     66.53 o 
   1  -4  11       73.11       86.36     13.18 o 
   2  -4  11     1862.61     1713.25     50.47 o 
   3  -4  11     3879.50     3582.32     70.01 o 
   4  -4  11      203.30      199.10     18.32 o 
   5  -4  11     1177.29     1134.36    147.63 o 
   6  -4  11      248.79      247.31     73.82 o 
   7  -4  11       29.66       32.18     55.52 o 
   8  -4  11      112.19       94.00     78.23 o 
   9  -4  11      274.73      133.12     78.86 o 
  10  -4  11       43.03       57.75     41.63 o 
 -10  -3  11       47.61       48.58     76.97 o 
  -9  -3  11        1.98        0.00     67.51 o 
  -8  -3  11      291.94      374.12     33.44 o 
  -7  -3  11       32.35       15.14     13.88 o 
  -6  -3  11      280.87      291.48     27.76 o 
  -5  -3  11      176.13      198.73     23.97 o 
  -4  -3  11     1011.32      942.57     41.64 o 
  -3  -3  11     2308.19     2025.19     63.09 o 
  -2  -3  11       84.14       65.61     14.51 o 
  -1  -3  11     1124.59     1003.95     73.82 o 
   0  -3  11      686.52      714.32     29.14 o 
   1  -3  11     2935.03     2908.30     66.47 o 
   2  -3  11      876.35      889.64     29.87 o 
   3  -3  11      199.83      152.97     23.66 o 
   4  -3  11     1161.45     1305.95    144.79 o 
   5  -3  11     1200.33     1095.09     38.49 o 
   6  -3  11        0.47       23.97     47.95 o 
   7  -3  11      562.62      506.61    111.04 o 
   8  -3  11      365.14      271.29     86.43 o 
   9  -3  11        5.31        0.00     29.26 o 
  10  -3  11       56.38       53.02     41.19 o 
  11  -3  11      156.92      196.84     80.12 o 
 -10  -2  11       10.35       25.87     78.23 o 
  -9  -2  11       40.83       30.91     70.03 o 
  -8  -2  11       15.38       16.87     19.24 o 
  -7  -2  11      524.86      530.59     35.96 o 
  -6  -2  11       31.37       29.65     13.25 o 
  -5  -2  11      303.14      342.58     28.39 o 
  -4  -2  11     1597.82     1429.62     50.47 o 
  -3  -2  11       10.75        0.00      7.57 o 
  -2  -2  11     1526.74     1457.38     48.58 o 
  -1  -2  11      554.95      506.33     84.23 o 
   0  -2  11     1429.87     1550.44     43.46 o 
   1  -2  11      374.10      387.22     30.28 o 
   2  -2  11     1518.30     1858.12     48.37 o 
   3  -2  11      898.19      841.62     41.64 o 
   4  -2  11      339.49      395.35     49.84 o 
   5  -2  11     1014.89      921.93     29.41 o 
   6  -2  11      114.87      129.33     68.77 o 
   7  -2  11      306.58      355.83     94.00 o 
   8  -2  11     1163.41     1348.04     80.32 o 
   9  -2  11      305.40      275.44     56.25 o 
  10  -2  11        6.71       38.48     69.40 o 
  11  -2  11       14.65       76.97     75.71 o 
 -10  -1  11       83.27      159.62     77.60 o 
  -9  -1  11      397.60      514.82    139.43 o 
  -8  -1  11      352.36      261.19     76.97 o 
  -7  -1  11      107.23       68.27     15.83 o 
  -6  -1  11     1299.27     1262.43     46.69 o 
  -5  -1  11      677.59      690.21     32.81 o 
  -4  -1  11      883.43      712.92     33.44 o 
  -3  -1  11      513.52      497.15     29.65 o 
  -2  -1  11     1176.86     1066.22     39.12 o 
  -1  -1  11     1084.46     1070.28     29.70 o 
   0  -1  11      833.80      814.62     69.08 o 
   1  -1  11     3220.08     3461.15     63.67 o 
   2  -1  11     3974.99     3735.80     80.76 o 
   3  -1  11      794.61      881.97     55.52 o 
   4  -1  11      207.10      150.79     56.15 o 
   5  -1  11      195.64      184.25     14.17 o 
   6  -1  11       73.76       79.94     10.54 o 
   7  -1  11     1552.50     1700.79    120.19 o 
   8  -1  11      246.46      206.97     45.09 o 
   9  -1  11       93.49       90.57     32.86 o 
  10  -1  11        0.86        0.00     59.94 o 
  11  -1  11        8.07        0.00     64.35 o 
 -10   0  11      543.74      528.06    100.94 o 
  -9   0  11        0.28        0.00     56.78 o 
  -8   0  11       68.54       53.63     59.30 o 
  -7   0  11       15.45       15.53     11.59 o 
  -6   0  11        0.60        0.00      9.92 o 
  -5   0  11     2446.12     2308.38     54.70 o 
  -4   0  11     1378.56     1281.99     42.90 o 
  -3   0  11     1218.88     1307.23     42.27 o 
  -2   0  11     1097.69     1031.52     36.59 o 
  -1   0  11     4388.16     4363.97     73.19 o 
   0   0  11     1021.51     1130.58     32.80 o 
   1   0  11     5740.15     5647.02     94.91 o 
   2   0  11     3602.06     3811.19     72.25 o 
   3   0  11      881.51      970.84     30.08 o 
   4   0  11     1029.20     1137.35     31.86 o 
   5   0  11       65.13       78.98     14.51 o 
   6   0  11      148.72      138.34     20.19 o 
   7   0  11      514.72      546.47     85.49 o 
   8   0  11      931.52      945.44     61.07 o 
   9   0  11        1.51        0.00     48.58 o 
  10   0  11       18.48       34.70     61.20 o 
  11   0  11      101.11      121.76     95.27 o 
  12   0  11      144.67      138.80     92.11 o 
 -10   1  11       72.29        0.00     73.18 o 
  -9   1  11       18.89       23.97     66.24 o 
  -8   1  11       42.56      106.62     64.35 o 
  -7   1  11       31.17       35.96     53.00 o 
  -6   1  11     1005.62     1151.49     41.32 o 
  -5   1  11     2221.80     2276.34     53.99 o 
  -4   1  11       93.35      110.03     14.83 o 
  -3   1  11     1188.05     1084.52     36.59 o 
  -2   1  11      619.21      696.52     27.76 o 
  -1   1  11       85.87       30.00     30.60 o 
   0   1  11     4396.12     4243.67     76.23 o 
   1   1  11      758.39      751.38     25.57 o 
   2   1  11     3309.16     3407.63    113.56 o 
   3   1  11     5832.29     6104.73    111.67 o 
   4   1  11      116.07      120.33     12.16 o 
   5   1  11      954.72      414.25    220.50 o 
   6   1  11     2504.32     2438.61     57.41 o 
   7   1  11       56.83       45.81     22.08 o 
   8   1  11      367.85      341.95     60.57 o 
   9   1  11       60.87        0.00     50.47 o 
  10   1  11       92.79       22.08     59.30 o 
  11   1  11       26.47        0.00     61.83 o 
  12   1  11        0.24        0.00     71.29 o 
 -10   2  11       46.56       57.41     75.08 o 
  -9   2  11        9.59        2.52     56.78 o 
  -8   2  11      303.41      231.54     87.70 o 
  -7   2  11      157.35      208.83     61.83 o 
  -6   2  11       61.46       54.34     13.29 o 
  -5   2  11       23.57       32.24     16.09 o 
  -4   2  11      131.98      132.07     14.69 o 
  -3   2  11       39.34       22.02     11.04 o 
  -2   2  11        1.56       18.07      6.96 o 
  -1   2  11      108.18      145.91     13.31 o 
   0   2  11      162.71      185.76     26.81 o 
   1   2  11      160.49       75.14     17.35 o 
   2   2  11     5974.91     5665.16     97.29 o 
   3   2  11      363.84      273.29     15.62 o 
   4   2  11     5291.80     5289.73    185.48 o 
   5   2  11      990.77      879.81     53.63 o 
   6   2  11     2150.41     2091.23     49.13 o 
   7   2  11     2251.01     2295.54     52.31 o 
   8   2  11       33.83       70.03     54.89 o 
   9   2  11      117.95      158.99     55.52 o 
  10   2  11      289.25      188.01     92.74 o 
  11   2  11        2.17       30.28     66.24 o 
  12   2  11        3.47        3.79     62.46 o 
  -9   3  11       40.21       14.51     59.30 o 
  -8   3  11        1.49       58.04     65.61 o 
  -7   3  11       28.01       81.39     57.41 o 
  -6   3  11        0.88        0.00     45.42 o 
  -5   3  11      367.52      408.75     64.98 o 
  -4   3  11      743.83      755.34     50.16 o 
  -3   3  11      455.97      484.03     22.00 o 
  -2   3  11      514.51      652.88     21.36 o 
  -1   3  11       95.66      110.70     34.28 o 
   0   3  11      240.72      196.93     14.44 o 
   1   3  11     3059.41     2862.89     70.67 o 
   2   3  11      641.17      669.53     20.43 o 
   3   3  11     3779.55     3328.79     69.71 o 
   4   3  11       81.38       53.91      9.21 o 
   5   3  11     2771.68     2146.38     48.51 o 
   6   3  11     3090.18     2826.59     76.97 o 
   7   3  11      244.82      265.95     46.06 o 
   8   3  11      264.14      317.34     70.03 o 
   9   3  11     1684.85     1719.21    105.99 o 
  10   3  11       11.12       45.42     54.89 o 
  11   3  11      432.63      381.06     74.45 o 
  12   3  11       68.13       81.39     79.49 o 
  -9   4  11      260.70      362.14     75.71 o 
  -8   4  11       26.01        2.52     58.04 o 
  -7   4  11       84.02       64.98     61.83 o 
  -6   4  11       79.45       99.68     63.72 o 
  -5   4  11      537.35      589.81     24.29 o 
  -4   4  11      163.72      140.55     27.76 o 
  -3   4  11      321.05      408.14     30.62 o 
  -2   4  11        0.81        3.37      7.01 o 
  -1   4  11      113.79      104.85     10.80 o 
   0   4  11     2407.38     2149.44     46.88 o 
   1   4  11     1061.26     1225.20     33.05 o 
   2   4  11      658.75      561.70     33.56 o 
   3   4  11     2626.89     2924.67     58.03 o 
   4   4  11      181.69      225.57     16.25 o 
   5   4  11      698.30      711.95     26.83 o 
   6   4  11       84.68       85.07     29.02 o 
   7   4  11        2.33        7.30      7.89 o 
   8   4  11      675.70      746.17     26.91 o 
   9   4  11       18.30        0.00     48.58 o 
  10   4  11      287.86      411.35     75.08 o 
  11   4  11      144.91      126.81     85.17 o 
  12   4  11      501.29      381.70     83.28 o 
  -9   5  11      179.97      172.24     92.11 o 
  -8   5  11      427.37      540.05     81.39 o 
  -7   5  11       94.59       58.67     64.35 o 
  -6   5  11       14.96        0.00     43.53 o 
  -5   5  11      319.63      366.55     54.26 o 
  -4   5  11     1761.75     1912.23     84.54 o 
  -3   5  11       68.27       63.25      9.89 o 
  -2   5  11      394.42      391.32     31.49 o 
  -1   5  11      295.73      339.91     32.98 o 
   0   5  11      503.35      627.13     32.42 o 
   1   5  11      693.07      709.59     29.33 o 
   2   5  11     1365.33     1310.72     35.47 o 
   3   5  11      766.51      945.25     72.55 o 
   4   5  11     3256.11     2988.49     93.69 o 
   5   5  11      124.15      131.95     13.46 o 
   6   5  11      276.18      292.39     63.72 o 
   7   5  11      780.20      872.18     31.31 o 
   8   5  11       13.58        6.35      6.94 o 
   9   5  11       51.38       40.38     54.89 o 
  10   5  11       53.26       27.13     47.95 o 
  11   5  11      443.07      443.52     76.97 o 
  12   5  11       24.82       10.09     63.72 o 
  -8   6  11      206.62      129.97     75.08 o 
  -7   6  11      491.45      429.01     88.96 o 
  -6   6  11      186.55      150.15     68.14 o 
  -5   6  11     1260.18     1299.03     85.17 o 
  -4   6  11      486.03      526.88     24.82 o 
  -3   6  11      268.47      297.59     19.82 o 
  -2   6  11      341.45      329.99     41.48 o 
  -1   6  11      315.99      240.42     45.35 o 
   0   6  11      500.70      386.16     42.52 o 
   1   6  11     1432.66     1512.59     38.21 o 
   2   6  11      506.20      465.11     25.14 o 
   3   6  11     1454.01     1373.41     70.35 o 
   4   6  11       65.94      116.67     15.14 o 
   5   6  11     2436.48     2637.75     76.34 o 
   6   6  11      571.84      468.05     25.09 o 
   7   6  11      693.29      832.93     77.29 o 
   8   6  11     1156.89     1223.27     40.32 o 
   9   6  11      299.64      164.28    202.20 o 
  10   6  11      444.06      439.11     83.28 o 
  11   6  11      342.12      332.49     97.79 o 
  12   6  11        0.29        0.00     63.09 o 
  -8   7  11      465.67      411.35     80.76 o 
  -7   7  11       34.92       46.69     51.73 o 
  -6   7  11        0.48        0.00     39.75 o 
  -5   7  11       12.87       49.84     46.69 o 
  -4   7  11      202.81      227.26     21.14 o 
  -3   7  11       44.37       45.51     11.51 o 
  -2   7  11     1995.22     1942.33     49.52 o 
  -1   7  11       55.76       36.80      9.29 o 
   0   7  11        5.07        0.58      7.08 o 
   1   7  11       15.72       24.08      8.48 o 
   2   7  11      795.06      797.69    122.39 o 
   3   7  11       25.37        6.52     11.99 o 
   4   7  11     2833.84     2704.68     67.44 o 
   5   7  11      815.69      940.81     71.61 o 
   6   7  11      764.29      798.94     30.46 o 
   7   7  11      565.31      515.62     50.47 o 
   8   7  11      263.62      260.21     23.66 o 
   9   7  11      543.06      614.82     62.97 o 
  10   7  11      429.25      432.80     88.96 o 
  11   7  11       14.72       40.38     64.98 o 
  12   7  11      322.95      296.52     78.86 o 
  -7   8  11        4.87        0.00     51.10 o 
  -6   8  11       52.07       66.88     58.04 o 
  -5   8  11       93.12       49.84     52.36 o 
  -4   8  11       92.22       36.54     36.59 o 
  -3   8  11      146.02      118.70     14.95 o 
  -2   8  11        4.39        0.00      7.81 o 
  -1   8  11     1652.13     1490.28     48.89 o 
   0   8  11       69.93       68.39     15.56 o 
   1   8  11      521.60      611.16     54.57 o 
   2   8  11       35.81       56.04     11.57 o 
   3   8  11      510.73      558.10     80.12 o 
   4   8  11       19.19       22.66     16.09 o 
   5   8  11     1151.90     1089.81     39.24 o 
   6   8  11      401.76      437.33     26.86 o 
   7   8  11       37.01       25.44     10.45 o 
   8   8  11       28.01       20.11     27.41 o 
   9   8  11      485.75      504.06     53.79 o 
  10   8  11       86.44       63.95     32.53 o 
  11   8  11      775.93      942.57    110.41 o 
  12   8  11       43.85       18.30     70.03 o 
  -6   9  11       73.67       42.27     51.73 o 
  -5   9  11       23.05       61.83     56.78 o 
  -4   9  11      102.33      109.24     42.21 o 
  -3   9  11      389.93      358.76     26.97 o 
  -2   9  11      201.61      200.36     21.50 o 
  -1   9  11      684.99      784.18     44.79 o 
   0   9  11       57.97       62.55     12.96 o 
   1   9  11        2.56        0.59     10.40 o 
   2   9  11      701.70      652.05     30.46 o 
   3   9  11      307.30      335.54     24.39 o 
   4   9  11      805.70      883.07     39.75 o 
   5   9  11     1316.27     1198.32     44.05 o 
   6   9  11      105.11      103.84     17.67 o 
   7   9  11        4.41        1.33     22.91 o 
   8   9  11        1.66        0.00     25.60 o 
   9   9  11      304.64      268.33     42.85 o 
  10   9  11      886.72      844.91     50.89 o 
  11   9  11        0.52        0.00     59.94 o 
  -5  10  11      154.65      159.62     58.04 o 
  -4  10  11      374.35      334.75    128.07 o 
  -3  10  11      179.32      142.25     39.80 o 
  -2  10  11      191.74      207.54     32.27 o 
  -1  10  11        0.01        5.91      8.75 o 
   0  10  11      114.98       74.83     16.09 o 
   1  10  11       53.18       45.99     11.74 o 
   2  10  11        3.73        0.00      8.67 o 
   3  10  11      130.00      137.02     65.30 o 
   4  10  11     1458.62     1513.01     80.12 o 
   5  10  11      117.33      148.21     19.74 o 
   6  10  11       33.55        0.00     29.71 o 
   7  10  11       30.99       53.53     35.79 o 
   8  10  11      113.42       55.63     40.01 o 
   9  10  11      433.91      474.44     45.31 o 
  10  10  11       41.29       64.11     41.05 o 
  11  10  11      144.65      140.69     77.60 o 
  -4  11  11      434.04      466.57     55.66 o 
  -3  11  11      250.03      330.03     49.49 o 
  -2  11  11      501.06      578.39     53.50 o 
  -1  11  11     1012.53     1070.63     41.66 o 
   0  11  11       52.51       47.12     15.14 o 
   1  11  11       60.92       36.19     23.03 o 
   2  11  11      384.39      454.88     34.07 o 
   3  11  11      903.47     1025.80     62.14 o 
   4  11  11       49.73       21.17     11.80 o 
   5  11  11        6.29       15.81     32.99 o 
   6  11  11        0.21        4.26     29.75 o 
   7  11  11       51.07       17.48     28.48 o 
   8  11  11      202.59      273.79     41.75 o 
   9  11  11      340.33      350.62     48.19 o 
  10  11  11       16.54       15.43     37.05 o 
  -3  12  11      201.49      191.19     52.20 o 
  -2  12  11      285.77      288.32    105.36 o 
  -1  12  11        9.30        0.00     31.98 o 
   0  12  11      122.80      138.61     39.26 o 
   1  12  11       53.08       18.16     34.63 o 
   2  12  11        3.20        0.00     25.40 o 
   3  12  11      130.42      115.45     31.60 o 
   4  12  11      203.54      252.77     50.16 o 
   5  12  11       25.78       38.75     35.13 o 
   6  12  11       43.44       55.60     44.57 o 
   7  12  11       54.49       50.64     36.13 o 
   8  12  11       29.48        4.10     35.25 o 
   9  12  11       53.46       45.33     40.15 o 
  -1  13  11      208.26      249.95     47.07 o 
   0  13  11        0.74        0.00     35.83 o 
   1  13  11      536.45      544.98     73.51 o 
   2  13  11      193.93      139.24     44.70 o 
   3  13  11        0.57        4.73     34.89 o 
   4  13  11        0.57       17.87     37.23 o 
   5  13  11       80.21       66.98     38.16 o 
   6  13  11       25.69       37.48     44.23 o 
   7  13  11      251.70      231.10     62.47 o 
   8  13  11      229.80      259.18     67.15 o 
   1  14  11       61.62       15.53     36.52 o 
   2  14  11        0.22       20.42     42.12 o 
   3  14  11        7.68        0.00     34.49 o 
   4  14  11      155.61      151.70     50.89 o 
   5  14  11       30.37       10.86     39.55 o 
   6  14  11      300.51      314.54     63.77 o 
  -4 -11  12      217.29      345.73     42.27 o 
  -3 -11  12      111.13      208.20     32.81 o 
  -2 -11  12        0.82        1.26     17.67 o 
  -1 -11  12       26.81       48.58     21.45 o 
   0 -11  12       75.57       87.70     22.71 o 
   1 -11  12       54.70       87.84     30.28 o 
   2 -11  12       38.22       63.09     72.55 o 
  -6 -10  12      143.30      155.83     30.28 o 
  -5 -10  12      515.54      545.10     50.47 o 
  -4 -10  12       10.90        0.00     17.03 o 
  -3 -10  12       99.02       34.70     18.93 o 
  -2 -10  12      333.54      386.11     39.75 o 
  -1 -10  12       10.15        1.89     17.67 o 
   0 -10  12      613.23      746.28     76.34 o 
   1 -10  12      324.00      338.85     32.07 o 
   2 -10  12      183.16      135.01     75.08 o 
   3 -10  12        0.83       11.99     59.30 o 
   4 -10  12       54.63       73.18     73.82 o 
  -7  -9  12      130.38       99.68     25.24 o 
  -6  -9  12      122.92      113.56     25.24 o 
  -5  -9  12        6.10       37.22     18.93 o 
  -4  -9  12      218.61      233.43     34.07 o 
  -3  -9  12       12.18       11.36     14.51 o 
  -2  -9  12      174.17      210.09     32.18 o 
  -1  -9  12      546.31      531.85     42.90 o 
   0  -9  12       51.94       42.21     16.65 o 
   1  -9  12      219.53      123.87     26.50 o 
   2  -9  12      329.83      385.57     43.85 o 
   3  -9  12      101.93      117.98     68.14 o 
   4  -9  12        4.64       28.39     66.24 o 
   5  -9  12      227.44      301.57    106.62 o 
   6  -9  12       34.54       50.47     75.71 o 
  -8  -8  12       33.93       25.87     22.71 o 
  -7  -8  12       55.23       27.13     18.93 o 
  -6  -8  12       49.19      100.31     23.97 o 
  -5  -8  12      177.17      169.71     29.02 o 
  -4  -8  12      158.79      123.66     23.97 o 
  -3  -8  12        9.78        5.68     16.40 o 
  -2  -8  12       20.57        0.00     12.62 o 
  -1  -8  12       92.15       97.79     20.82 o 
   0  -8  12      347.82      395.08     53.63 o 
   1  -8  12      422.80      311.04    109.78 o 
   2  -8  12      156.14      113.45     18.97 o 
   3  -8  12       89.73      130.60     72.55 o 
   4  -8  12       84.30      114.19     70.03 o 
   5  -8  12        6.49       25.24     52.36 o 
   6  -8  12      207.29      169.71     82.65 o 
   7  -8  12      100.40      103.47     78.23 o 
  -8  -7  12      116.24       54.26     20.82 o 
  -7  -7  12       15.40        0.00     14.51 o 
  -6  -7  12      259.19      309.14     35.33 o 
  -5  -7  12       55.19       37.85     18.93 o 
  -4  -7  12      114.86       96.53     21.45 o 
  -3  -7  12      298.52      429.01     39.12 o 
  -2  -7  12      173.73      178.55     27.13 o 
  -1  -7  12      962.71     1054.87     58.04 o 
   0  -7  12     1142.15     1144.29     89.59 o 
   1  -7  12      177.65      133.95     20.64 o 
   2  -7  12       31.19       55.99     29.97 o 
   3  -7  12       98.88       85.46     16.05 o 
   4  -7  12      229.44      244.16     65.61 o 
   5  -7  12      230.63      167.19     67.51 o 
   6  -7  12       70.40       46.69     54.89 o 
   7  -7  12       28.21        0.00     49.84 o 
   8  -7  12       44.75        0.00     69.40 o 
  -9  -6  12        1.51        0.00     18.93 o 
  -8  -6  12        0.13        0.00     13.88 o 
  -7  -6  12      901.14     1099.66     63.09 o 
  -6  -6  12      954.13      978.53     58.67 o 
  -5  -6  12      104.91      112.93     21.45 o 
  -4  -6  12        9.75       45.42     18.30 o 
  -3  -6  12       12.75        0.00     10.73 o 
  -2  -6  12      684.17      769.70     49.84 o 
  -1  -6  12      941.22     1006.08     38.85 o 
   0  -6  12      590.32      679.73     38.52 o 
   1  -6  12     1356.29     1187.97     40.68 o 
   2  -6  12      118.12      119.60     18.89 o 
   3  -6  12      179.63      105.20     29.97 o 
   4  -6  12        1.53       10.73     46.69 o 
   5  -6  12       46.01      126.81     63.09 o 
   6  -6  12       80.94       30.91     53.63 o 
   7  -6  12       30.90       58.67     64.35 o 
   8  -6  12        2.77       11.99     68.14 o 
   9  -6  12        8.20        0.00     73.82 o 
  -9  -5  12       14.79       62.46     20.82 o 
  -8  -5  12      305.10      363.40     35.33 o 
  -7  -5  12      108.64       60.57     20.19 o 
  -6  -5  12      439.55      496.52     41.01 o 
  -5  -5  12      596.55      606.30     44.16 o 
  -4  -5  12       85.18      104.10     20.82 o 
  -3  -5  12       88.37       75.71     17.03 o 
  -2  -5  12     1676.49     1534.35     58.04 o 
  -1  -5  12      778.54      799.36     38.48 o 
   0  -5  12     2622.55     2729.82     72.06 o 
   1  -5  12      894.28      740.03     33.70 o 
   2  -5  12      565.35      429.71     43.85 o 
   3  -5  12        3.85       29.40     15.46 o 
   4  -5  12      191.31      155.38     23.03 o 
   5  -5  12        1.30       28.39     49.21 o 
   6  -5  12      578.76      606.93     99.68 o 
   7  -5  12       34.93        0.00     57.41 o 
   8  -5  12       48.10       62.46     65.61 o 
   9  -5  12        0.56        0.00     64.35 o 
  -8  -4  12        6.43        7.57     15.77 o 
  -7  -4  12       27.83       54.89     18.30 o 
  -6  -4  12       64.78       54.89     18.30 o 
  -5  -4  12       79.24        3.79     13.88 o 
  -4  -4  12     1854.01     2120.46     70.66 o 
  -3  -4  12       14.25       41.64     13.88 o 
  -2  -4  12        2.25        0.00     11.36 o 
  -1  -4  12     6582.37     6836.86    426.49 o 
   0  -4  12      371.11      324.48     23.31 o 
   1  -4  12     3543.40     3759.57     93.37 o 
   2  -4  12      981.20     1106.43     36.10 o 
   3  -4  12     1287.72     1424.85     44.46 o 
   4  -4  12     1052.53     1069.30     56.78 o 
   5  -4  12      656.10      555.82    104.73 o 
   6  -4  12      235.44      234.70     66.24 o 
   7  -4  12      517.25      407.56     89.59 o 
   8  -4  12        7.28        8.20     56.15 o 
   9  -4  12        6.83       21.45     53.63 o 
  10  -4  12      126.75       51.73     80.12 o 
 -10  -3  12      154.07      129.33    102.21 o 
  -9  -3  12        1.46       18.93     73.18 o 
  -8  -3  12        8.64        0.00     15.77 o 
  -7  -3  12      112.53      197.47     25.87 o 
  -6  -3  12      410.65      500.30     37.22 o 
  -5  -3  12      308.96      263.72     27.13 o 
  -4  -3  12       35.80       34.70     15.14 o 
  -3  -3  12       17.69       25.87     11.99 o 
  -2  -3  12     1316.16     1347.61     49.84 o 
  -1  -3  12      474.07      565.66     44.16 o 
   0  -3  12     1905.85     1933.84    113.56 o 
   1  -3  12       16.98        5.58      8.57 o 
   2  -3  12      816.14      967.89     33.09 o 
   3  -3  12     2083.75     1960.23     64.35 o 
   4  -3  12      804.66      915.54     44.79 o 
   5  -3  12      193.48      156.35     34.38 o 
   6  -3  12      171.71      255.52     82.02 o 
   7  -3  12      252.99      309.77     98.42 o 
   8  -3  12      474.32      522.39     90.85 o 
   9  -3  12       29.80       13.88     60.57 o 
  10  -3  12        1.87        5.05     64.98 o 
 -10  -2  12       32.96       58.67     79.49 o 
  -9  -2  12       73.71      129.97     88.33 o 
  -8  -2  12      135.40      155.54     44.16 o 
  -7  -2  12      103.74       80.76     18.30 o 
  -6  -2  12       65.40       61.20     15.14 o 
  -5  -2  12      216.23      222.08     23.97 o 
  -4  -2  12        3.34        0.00     11.36 o 
  -3  -2  12      655.52      721.75     34.70 o 
  -2  -2  12      508.28      430.27     30.28 o 
  -1  -2  12      435.41      432.80     28.08 o 
   0  -2  12     1129.11     1091.97     57.10 o 
   1  -2  12      215.73      303.43     23.66 o 
   2  -2  12     4623.47     4804.72     94.37 o 
   3  -2  12        5.26        4.01      7.95 o 
   4  -2  12      939.68     1166.54     73.18 o 
   5  -2  12      305.94      347.60     20.91 o 
   6  -2  12        0.29        8.83     44.16 o 
   7  -2  12     1379.43     1472.52    185.49 o 
   8  -2  12      817.53      811.34    148.26 o 
   9  -2  12      203.00      135.64     77.60 o 
  10  -2  12      125.87       39.75     73.18 o 
  11  -2  12       47.44       35.33     78.86 o 
 -10  -1  12      146.64      192.42    107.88 o 
  -9  -1  12        6.72        0.63     69.40 o 
  -8  -1  12        6.47       41.64     74.45 o 
  -7  -1  12      321.83      270.31     26.27 o 
  -6  -1  12      154.07      222.71     23.34 o 
  -5  -1  12      353.46      434.06     31.55 o 
  -4  -1  12      365.38      329.96     27.13 o 
  -3  -1  12        0.91        0.00      8.83 o 
  -2  -1  12      406.98      419.55     29.02 o 
  -1  -1  12     1376.36     1318.34     35.15 o 
   0  -1  12      270.17      277.88     28.39 o 
   1  -1  12     3198.32     3208.91     68.50 o 
   2  -1  12       98.06      179.71     34.07 o 
   3  -1  12     1178.88     1239.86     47.32 o 
   4  -1  12        4.68        2.70      7.37 o 
   5  -1  12      536.14      529.78     21.21 o 
   6  -1  12       12.16        6.83      8.62 o 
   7  -1  12      329.76      225.86     54.26 o 
   8  -1  12       97.10       88.33     73.82 o 
   9  -1  12      912.31     1086.41     95.27 o 
  10  -1  12        5.45       28.39     61.83 o 
  11  -1  12       40.37        0.00     63.72 o 
 -10   0  12      452.33      544.47    152.05 o 
  -9   0  12       66.98      100.94     70.66 o 
  -8   0  12        2.72       15.77     61.83 o 
  -7   0  12       25.76        5.92     15.77 o 
  -6   0  12      688.99      836.98    114.82 o 
  -5   0  12       68.14      104.10     16.40 o 
  -4   0  12     2395.53     2532.44     68.14 o 
  -3   0  12     1312.44     1263.06     43.53 o 
  -2   0  12      710.39      746.36     32.18 o 
  -1   0  12     2481.01     2470.63     58.36 o 
   0   0  12     2647.08     3024.98     58.13 o 
   1   0  12       13.47        2.83      7.63 o 
   2   0  12     3107.91     3204.19     82.02 o 
   3   0  12     4692.67     4571.50     86.33 o 
   4   0  12      313.35      317.25     25.55 o 
   5   0  12       99.82      115.44     29.02 o 
   6   0  12      419.28      391.16     25.24 o 
   7   0  12       61.25       59.30     43.53 o 
   8   0  12      974.84      938.15     87.06 o 
   9   0  12       38.20       24.61     51.73 o 
  10   0  12      111.53       43.53     69.40 o 
  11   0  12      211.25       79.49     68.14 o 
  12   0  12       35.38       25.24     73.82 o 
  -9   1  12        2.19        4.42     65.61 o 
  -8   1  12       63.98       42.27     67.51 o 
  -7   1  12        5.59       11.36     53.00 o 
  -6   1  12       79.81       91.99     16.72 o 
  -5   1  12     1803.90     1749.26     69.40 o 
  -4   1  12      524.08      588.02     43.22 o 
  -3   1  12      125.16      118.61     15.77 o 
  -2   1  12      199.56      257.41     20.82 o 
  -1   1  12     1739.87     1958.28     45.19 o 
   0   1  12        0.01       23.78     16.40 o 
   1   1  12     8149.14     8225.31    129.86 o 
   2   1  12     4738.79     4633.05     78.65 o 
   3   1  12       74.27       74.92     31.86 o 
   4   1  12     1208.04     1305.01     53.31 o 
   5   1  12      564.29      546.99     77.60 o 
   6   1  12      271.83      310.31     18.45 o 
   7   1  12     1728.25     1652.33    179.81 o 
   8   1  12      152.67      163.40     52.36 o 
   9   1  12      401.39      304.73    102.21 o 
  10   1  12       37.00        2.52     59.30 o 
  11   1  12       10.94       64.98     64.35 o 
  12   1  12       11.79       56.15     69.40 o 
  -9   2  12       16.62       52.36     64.98 o 
  -8   2  12        1.08        0.00     61.20 o 
  -7   2  12       34.29       52.36     56.78 o 
  -6   2  12      143.80      145.88     17.82 o 
  -5   2  12      246.33      333.00     48.26 o 
  -4   2  12       50.92       27.61     10.45 o 
  -3   2  12      479.39      510.39     24.12 o 
  -2   2  12       22.64       17.53      8.02 o 
  -1   2  12      244.21      333.52     18.15 o 
   0   2  12      207.98      125.05     19.24 o 
   1   2  12     3204.36     3235.24     59.76 o 
   2   2  12      410.65      329.05     52.36 o 
   3   2  12     1281.93     1109.89     31.04 o 
   4   2  12      194.74      223.88     37.85 o 
   5   2  12      690.91      636.50     23.52 o 
   6   2  12     4397.84     3273.41    617.34 o 
   7   2  12       98.03      115.23     13.48 o 
   8   2  12     1355.40     1471.89    100.94 o 
   9   2  12      760.09      682.64    126.81 o 
  10   2  12       93.35       64.35     58.67 o 
  11   2  12       11.96        5.68     53.00 o 
  12   2  12       14.29       35.96     71.92 o 
  -9   3  12      168.95      181.70     73.18 o 
  -8   3  12       53.97       23.97     62.46 o 
  -7   3  12      451.69      435.95    114.82 o 
  -6   3  12       12.47       41.64     53.63 o 
  -5   3  12       45.37       43.25     20.19 o 
  -4   3  12      547.48      494.75     26.25 o 
  -3   3  12       91.48      153.91     23.97 o 
  -2   3  12      561.98      590.98     62.46 o 
  -1   3  12       26.84       14.47      6.96 o 
   0   3  12       47.94       67.66     12.53 o 
   1   3  12      130.00      143.88     21.85 o 
   2   3  12     1266.03     1302.86     34.53 o 
   3   3  12     1911.02     1992.50     86.75 o 
   4   3  12     1422.10     1548.28     37.25 o 
   5   3  12      538.99      440.79     20.11 o 
   6   3  12     1219.88     1219.05     33.85 o 
   7   3  12     1634.04     1564.13     94.95 o 
   8   3  12      562.61      619.55    123.03 o 
   9   3  12       15.96       25.87     50.47 o 
  10   3  12      528.86      687.05    146.37 o 
  11   3  12       27.51       15.14     61.83 o 
  12   3  12      163.26      166.56     80.76 o 
  -9   4  12        3.20        0.00     59.30 o 
  -8   4  12      106.71      140.06     71.92 o 
  -7   4  12       31.28       24.61     58.04 o 
  -6   4  12      132.97      102.21     69.40 o 
  -5   4  12      428.63      475.19     25.37 o 
  -4   4  12      561.18      673.60     27.21 o 
  -3   4  12       28.17       29.78      9.79 o 
  -2   4  12       25.71       25.39      8.82 o 
  -1   4  12        1.71        4.62      6.89 o 
   0   4  12      838.74      938.94     27.92 o 
   1   4  12     2794.15     2730.95     49.03 o 
   2   4  12      721.03      660.65     20.84 o 
   3   4  12      985.06     1074.77     32.23 o 
   4   4  12      160.20      156.44     14.59 o 
   5   4  12      490.88      430.98     39.43 o 
   6   4  12      755.11      790.36     39.75 o 
   7   4  12      290.44      245.06     19.02 o 
   8   4  12        2.38        8.01      8.04 o 
   9   4  12      426.77      453.62    116.72 o 
  10   4  12       73.21       66.88     66.24 o 
  11   4  12      896.87      920.49    174.13 o 
  12   4  12       37.82       99.05     75.71 o 
  -8   5  12       91.83      186.12     64.35 o 
  -7   5  12      504.31      480.12    111.04 o 
  -6   5  12     1014.15     1334.36     86.43 o 
  -5   5  12       12.53        0.00     39.12 o 
  -4   5  12      446.60      507.62     50.47 o 
  -3   5  12      296.67      311.67     53.00 o 
  -2   5  12      194.57      200.99     18.53 o 
  -1   5  12       23.08       27.54      8.68 o 
   0   5  12      660.50      668.79     32.58 o 
   1   5  12     1926.09     1822.38    111.04 o 
   2   5  12      316.49      293.71     19.81 o 
   3   5  12      410.47      413.62     22.83 o 
   4   5  12      177.81      162.47     14.66 o 
   5   5  12     1305.09     1622.17     41.06 o 
   6   5  12     1101.81     1122.36     58.99 o 
   7   5  12      347.16      317.57     37.85 o 
   8   5  12       12.63        0.00     24.92 o 
   9   5  12       43.43       49.84     48.58 o 
  10   5  12      840.74      894.62    104.73 o 
  11   5  12        4.88       18.93     62.46 o 
  12   5  12      173.61      188.64     75.08 o 
  -8   6  12      471.96      501.57    123.66 o 
  -7   6  12      146.75      140.06     66.24 o 
  -6   6  12       24.67       23.34     49.84 o 
  -5   6  12      382.17      396.21     90.22 o 
  -4   6  12      337.06      383.29     23.79 o 
  -3   6  12     1234.96     1289.54     39.74 o 
  -2   6  12      639.39      725.96     25.15 o 
  -1   6  12       88.14      133.62     17.96 o 
   0   6  12        0.85        2.85      9.59 o 
   1   6  12      919.71      934.10     47.82 o 
   2   6  12     1005.54      996.69     51.73 o 
   3   6  12       70.75       69.91     11.53 o 
   4   6  12     1614.53     1471.57     40.90 o 
   5   6  12       31.27       19.28      7.93 o 
   6   6  12      439.27      412.47     23.91 o 
   7   6  12     1035.07     1143.12     36.58 o 
   8   6  12      114.67      106.22     30.60 o 
   9   6  12      669.19      357.08    103.15 o 
  10   6  12      150.54      142.58     62.46 o 
  11   6  12       10.00        0.00     58.67 o 
  12   6  12      241.75      294.63    114.82 o 
  -7   7  12       99.68       15.14     50.47 o 
  -6   7  12       37.00        0.00     44.79 o 
  -5   7  12      198.44      198.10     47.95 o 
  -4   7  12      287.00      322.77     30.28 o 
  -3   7  12      784.74      909.95     28.45 o 
  -2   7  12      792.07      836.99     30.44 o 
  -1   7  12     1667.56     1677.53     54.89 o 
   0   7  12      131.29      121.79     13.63 o 
   1   7  12      750.90      641.43     35.33 o 
   2   7  12      321.57      332.85     22.97 o 
   3   7  12     1748.74     1849.29     89.27 o 
   4   7  12       11.28       18.09      8.64 o 
   5   7  12      619.30      629.40     29.38 o 
   6   7  12      402.40      396.08     24.59 o 
   7   7  12      183.84      178.51     18.24 o 
   8   7  12      274.35      301.78     33.75 o 
   9   7  12      401.60      514.96     95.58 o 
  10   7  12        6.88       39.75     60.57 o 
  11   7  12      892.95      868.12    117.98 o 
  12   7  12       58.17       99.68     68.77 o 
  -7   8  12      136.46      187.38     79.49 o 
  -6   8  12      106.58       89.59     63.72 o 
  -5   8  12       41.80       25.24     47.95 o 
  -4   8  12       11.72       13.25     40.38 o 
  -3   8  12       17.05        4.16      9.97 o 
  -2   8  12      358.76      375.01     43.93 o 
  -1   8  12      757.34      749.66     37.66 o 
   0   8  12      511.06      322.63     33.70 o 
   1   8  12       35.54       22.20      9.78 o 
   2   8  12      118.46      145.02     21.14 o 
   3   8  12      580.59      703.57     30.29 o 
   4   8  12     1254.86     1197.55     65.61 o 
   5   8  12      983.87      917.40     34.67 o 
   6   8  12        9.67       16.40     11.99 o 
   7   8  12      274.45      407.37     28.08 o 
   8   8  12       28.64        0.04      8.70 o 
   9   8  12      475.09      550.30     46.70 o 
  10   8  12     1260.47     1412.48     81.49 o 
  11   8  12       25.39       17.03     58.67 o 
  -6   9  12       23.06        1.26     51.10 o 
  -5   9  12       14.74        5.68     44.16 o 
  -4   9  12        9.44        3.79     45.42 o 
  -3   9  12      673.72      939.23     62.41 o 
  -2   9  12      251.36      281.00     20.22 o 
  -1   9  12      323.33      290.40     21.76 o 
   0   9  12       42.81       55.74     23.03 o 
   1   9  12       14.39       15.84     11.04 o 
   2   9  12       56.19       48.03     12.18 o 
   3   9  12        7.38        0.00     10.09 o 
   4   9  12      213.94      243.32     22.17 o 
   5   9  12      122.78      225.93     44.48 o 
   6   9  12       18.95       15.43      9.94 o 
   7   9  12        5.21       20.85     11.64 o 
   8   9  12       17.47       20.02     31.23 o 
   9   9  12      378.99      452.08     54.16 o 
  10   9  12        3.07        0.00     30.93 o 
  11   9  12      543.57      589.26    141.32 o 
  -5  10  12       11.94       42.27     54.26 o 
  -3  10  12     1067.05     1121.11    122.39 o 
  -2  10  12      315.75      347.75     24.66 o 
  -1  10  12      486.64      445.74     33.75 o 
   0  10  12        3.37        0.00     20.82 o 
   1  10  12      188.48      143.58     17.87 o 
   2  10  12        2.40       26.54     29.02 o 
   3  10  12      321.27      277.42     24.10 o 
   4  10  12        5.71        0.00     17.67 o 
   5  10  12       26.64        0.00     23.66 o 
   6  10  12        4.11       13.01     11.36 o 
   7  10  12        2.41        0.00     27.63 o 
   8  10  12       25.49       20.51     31.82 o 
   9  10  12        1.96        0.00     29.81 o 
  10  10  12      301.11      311.77     48.22 o 
  11  10  12       38.62       55.52     65.61 o 
  -4  11  12      115.67       93.37     54.26 o 
  -3  11  12      643.95      632.16     95.27 o 
  -2  11  12      702.29      793.53     36.45 o 
  -1  11  12      137.47      157.28     74.13 o 
   0  11  12       79.02       81.00     24.29 o 
   1  11  12       17.05        4.21      9.90 o 
   2  11  12       13.31        2.04     11.17 o 
   3  11  12      543.31      540.75     34.03 o 
   4  11  12      479.03      469.27     32.14 o 
   5  11  12        5.11        1.02     11.17 o 
   6  11  12        6.68       11.89     34.48 o 
   7  11  12       43.49       19.53     30.11 o 
   8  11  12        0.81       11.21     36.19 o 
   9  11  12      133.67      110.20     44.96 o 
  10  11  12      448.16      539.42     60.57 o 
  -3  12  12      719.03      629.01    104.10 o 
  -2  12  12       70.55       47.32     66.24 o 
  -1  12  12      379.35      390.60     30.56 o 
   0  12  12       59.87       46.10     15.89 o 
   1  12  12      509.37      557.24     34.83 o 
   2  12  12      304.82      354.94     37.85 o 
   3  12  12      317.07      301.41     31.86 o 
   4  12  12        1.20        0.00     24.80 o 
   5  12  12      401.60      441.61    103.78 o 
   6  12  12        0.16        7.09     35.14 o 
   7  12  12        1.93        4.66     38.21 o 
   8  12  12      108.73      113.65     36.89 o 
   9  12  12      325.17      376.40     49.74 o 
  -1  13  12        9.19        0.00     38.85 o 
   0  13  12      292.55      304.83     51.34 o 
   1  13  12       17.33       25.29     35.33 o 
   2  13  12       21.53        0.00     37.14 o 
   3  13  12        0.59        1.54     35.47 o 
   4  13  12       38.08       14.35     37.58 o 
   5  13  12      172.80      159.11     45.86 o 
   6  13  12      473.56      504.74     68.99 o 
   7  13  12       78.59      106.13     48.78 o 
   8  13  12        0.65        0.00     45.86 o 
   1  14  12       73.36       62.07     43.70 o 
   2  14  12       49.24       71.35     44.12 o 
   3  14  12        1.67        0.94     36.88 o 
   4  14  12        3.88        0.00     39.21 o 
   5  14  12      126.38      156.33     43.78 o 
   6  14  12        4.79        0.00     37.89 o 
  -3 -11  13       97.66      121.76     25.87 o 
  -2 -11  13      257.69      223.97     31.55 o 
  -1 -11  13       30.27       68.77     22.08 o 
   0 -11  13       30.36       13.25     15.77 o 
   1 -11  13       26.23       41.01     18.93 o 
  -5 -10  13        1.90        2.52     17.03 o 
  -4 -10  13      476.98      594.31     52.36 o 
  -3 -10  13      159.30      220.82     31.55 o 
  -2 -10  13        2.53       27.76     18.93 o 
  -1 -10  13      561.49      479.49     44.16 o 
   0 -10  13        2.67        8.83     16.40 o 
   1 -10  13       48.62       40.98     23.34 o 
   2 -10  13       26.37        0.00     59.94 o 
   3 -10  13      191.55      133.12     82.65 o 
   4 -10  13        9.37        0.00     64.35 o 
  -6  -9  13      118.98      136.91     27.76 o 
  -5  -9  13      331.92      239.11     35.33 o 
  -4  -9  13      297.82      348.89     38.48 o 
  -3  -9  13        2.41        0.00     17.03 o 
  -2  -9  13      263.07      223.97     31.55 o 
  -1  -9  13        0.20        0.00     13.25 o 
   0  -9  13     1656.16     1819.52     71.92 o 
   1  -9  13      259.91      223.21     31.23 o 
   2  -9  13       11.10        0.00     41.01 o 
   3  -9  13       53.15       31.55     55.52 o 
   4  -9  13      106.54        0.00     53.00 o 
   5  -9  13       90.98      118.61     69.40 o 
  -7  -8  13       15.19       10.73     18.30 o 
  -6  -8  13       81.81       66.24     21.45 o 
  -5  -8  13       87.35       94.00     23.97 o 
  -4  -8  13        9.34        0.00     15.14 o 
  -3  -8  13       39.08       17.67     18.30 o 
  -2  -8  13       37.13       44.79     18.30 o 
  -1  -8  13     1244.10     1485.77     63.09 o 
   0  -8  13       48.32       37.85     17.03 o 
   1  -8  13      568.57      576.18     39.55 o 
   2  -8  13       17.75       37.68     15.18 o 
   3  -8  13       23.87       30.91     53.63 o 
   4  -8  13       64.46       27.76     60.57 o 
   5  -8  13      346.57      472.55    123.03 o 
   6  -8  13        0.94        0.00     57.41 o 
  -8  -7  13       21.48        3.15     18.93 o 
  -7  -7  13      278.19      287.06     34.70 o 
  -6  -7  13      309.67      323.65     35.96 o 
  -5  -7  13      110.98       73.18     22.08 o 
  -4  -7  13       67.96       92.11     21.45 o 
  -3  -7  13      262.39      285.17     31.55 o 
  -2  -7  13      571.95      645.41     47.95 o 
  -1  -7  13      444.30      510.40     40.38 o 
   0  -7  13       20.22       29.21     13.89 o 
   1  -7  13       49.35       42.13     14.36 o 
   2  -7  13       28.39       21.96     14.83 o 
   3  -7  13      270.98      216.09     39.75 o 
   4  -7  13      428.01      466.24     84.54 o 
   5  -7  13       20.79        0.00     56.15 o 
   6  -7  13      259.87      221.45     76.34 o 
   7  -7  13       41.17       20.82     68.14 o 
  -8  -6  13       23.77        0.00     15.14 o 
  -7  -6  13      100.45       13.25     18.93 o 
  -6  -6  13      313.40      290.21     33.44 o 
  -5  -6  13      437.94      367.18     36.59 o 
  -4  -6  13      285.19      272.55     31.55 o 
  -3  -6  13      278.39      180.44     27.13 o 
  -2  -6  13       12.02        0.00     11.36 o 
  -1  -6  13       19.55        0.00     12.62 o 
   0  -6  13     1874.21     1980.02     62.22 o 
   1  -6  13      726.87      823.28     76.02 o 
   2  -6  13      363.32      376.44     28.07 o 
   3  -6  13      133.69       86.19     19.24 o 
   4  -6  13      276.37      252.99     85.17 o 
   5  -6  13      291.69      191.16     64.35 o 
   6  -6  13        1.75        0.00     49.21 o 
   7  -6  13       43.22       40.38     68.14 o 
   8  -6  13       52.79       51.10     71.92 o 
  -9  -5  13       16.72        8.83     17.67 o 
  -8  -5  13        6.26       52.36     18.93 o 
  -7  -5  13       67.61       33.44     17.03 o 
  -6  -5  13     1506.32     1491.45     62.46 o 
  -5  -5  13       19.68        0.00     13.88 o 
  -4  -5  13      251.70      346.36     32.81 o 
  -3  -5  13        1.72       25.24     14.51 o 
  -2  -5  13      124.18       76.97     17.67 o 
  -1  -5  13     1432.66     1545.71     58.67 o 
   0  -5  13     1726.72     1814.88     57.41 o 
   1  -5  13      968.33     1131.90     38.79 o 
   2  -5  13      584.29      583.14     71.29 o 
   3  -5  13       94.03       66.30     15.26 o 
   4  -5  13       46.98       40.01     12.75 o 
   5  -5  13      345.46      401.25     75.71 o 
   6  -5  13        0.08       14.51     48.58 o 
   7  -5  13      196.67      124.92     67.51 o 
   8  -5  13       10.64        0.00     56.78 o 
   9  -5  13       11.34       34.70     71.29 o 
  -8  -4  13      183.71      200.63     29.65 o 
  -7  -4  13      140.32      111.67     21.45 o 
  -6  -4  13      279.95      260.56     29.65 o 
  -5  -4  13        2.42        0.00     13.25 o 
  -4  -4  13       32.99       27.76     15.14 o 
  -3  -4  13       61.25       44.79     15.14 o 
  -2  -4  13     3643.43     3560.18     95.90 o 
  -1  -4  13      765.99      721.75     42.90 o 
   0  -4  13     1609.22     1496.77    129.97 o 
   1  -4  13     1230.85     1101.09     38.23 o 
   2  -4  13     1693.56     1554.62     43.73 o 
   3  -4  13     2026.84     2187.39     53.78 o 
   4  -4  13      930.03      601.82    268.76 o 
   5  -4  13       45.09       34.70     45.42 o 
   6  -4  13     1290.79     1399.34    171.61 o 
   7  -4  13      111.38      105.36     76.34 o 
   8  -4  13      130.30       70.66     60.57 o 
   9  -4  13       99.31       75.08     68.14 o 
  10  -4  13        5.96        0.00     65.61 o 
  -9  -3  13        7.73       84.54     82.65 o 
  -8  -3  13      174.43      106.62     22.71 o 
  -7  -3  13        7.61        0.00     13.25 o 
  -6  -3  13      250.87      234.06     27.13 o 
  -5  -3  13       30.90       10.73     13.25 o 
  -4  -3  13      247.62      217.03     25.24 o 
  -3  -3  13      282.74      315.45     29.02 o 
  -2  -3  13       80.31       88.96     17.03 o 
  -1  -3  13     1518.65     1489.56     53.00 o 
   0  -3  13      920.62      952.72     85.17 o 
   1  -3  13     1804.17     1857.58     76.02 o 
   2  -3  13      449.98      539.03     29.13 o 
   3  -3  13       84.89      143.62     16.18 o 
   4  -3  13     1825.38     1877.56    180.44 o 
   5  -3  13     1711.89     1577.04     52.68 o 
   6  -3  13      334.88      293.37     61.20 o 
   7  -3  13      657.22      599.99     80.76 o 
   8  -3  13        2.24        0.00     53.63 o 
   9  -3  13      114.43       66.24     70.03 o 
  10  -3  13      182.74      211.98     88.96 o 
  -9  -2  13        3.55       26.50     75.08 o 
  -8  -2  13       21.11       28.44     17.35 o 
  -7  -2  13       93.32      109.15     18.93 o 
  -6  -2  13       51.59       38.48     14.51 o 
  -5  -2  13       98.67       72.55     17.03 o 
  -4  -2  13      212.93      290.21     26.50 o 
  -3  -2  13       18.90       19.56     11.36 o 
  -2  -2  13       59.41       63.72     14.51 o 
  -1  -2  13     1114.99      987.99     41.01 o 
   0  -2  13      369.31      356.71     22.71 o 
   1  -2  13      699.60      776.51     36.91 o 
   2  -2  13       33.67       29.69     11.33 o 
   3  -2  13     2964.77     2847.02     64.78 o 
   4  -2  13      108.74      105.82     13.66 o 
   5  -2  13        1.94       16.90     12.30 o 
   6  -2  13     1411.54     1548.86    128.07 o 
   7  -2  13      975.01     1018.27    110.41 o 
   8  -2  13      456.54      656.77    138.80 o 
   9  -2  13       92.24       15.14     54.26 o 
  10  -2  13        0.51        9.46     58.04 o 
  11  -2  13       85.88       77.60     69.40 o 
  -9  -1  13      330.05      477.59    108.52 o 
  -8  -1  13       55.11       23.97     56.78 o 
  -7  -1  13       93.61       81.06     22.40 o 
  -6  -1  13      450.38      460.56     33.44 o 
  -5  -1  13      466.26      502.83     34.07 o 
  -4  -1  13       17.20        0.00     11.36 o 
  -3  -1  13      366.90      338.16     27.13 o 
  -2  -1  13     1040.16      904.08     37.85 o 
  -1  -1  13      709.33      589.89     34.07 o 
   0  -1  13     1316.99     1229.29     37.50 o 
   1  -1  13      477.18      420.55     37.85 o 
   2  -1  13     5113.58     5488.40     99.91 o 
   3  -1  13      406.74      348.35     23.04 o 
   4  -1  13       99.12      161.05     16.10 o 
   5  -1  13        3.58        0.00     14.51 o 
   6  -1  13      358.74      302.87     38.80 o 
   7  -1  13     1128.53     1234.04     95.27 o 
   8  -1  13     1041.51      897.14    153.94 o 
   9  -1  13       17.52       47.32     53.63 o 
  10  -1  13      319.33      336.90    123.03 o 
  11  -1  13        2.14        0.00     59.94 o 
  -9   0  13        4.38       35.96     74.45 o 
  -8   0  13       17.32        0.00     63.09 o 
  -7   0  13      110.89       97.49     17.54 o 
  -6   0  13       45.59       31.80     14.11 o 
  -5   0  13       94.36       57.41     14.51 o 
  -4   0  13        2.72        5.68     10.73 o 
  -3   0  13       66.87       59.94     13.25 o 
  -2   0  13        4.91        0.00      8.83 o 
  -1   0  13      795.23      765.91     32.81 o 
   0   0  13      623.15      640.15     61.51 o 
   1   0  13     2061.32     1999.15     47.24 o 
   2   0  13      353.65      291.91     20.64 o 
   3   0  13     1040.76     1359.61     36.84 o 
   4   0  13      176.67      133.61     13.48 o 
   5   0  13      840.94      794.94    111.67 o 
   6   0  13      405.88      465.81     60.25 o 
   7   0  13       32.58       46.69     46.69 o 
   8   0  13       71.34       32.18     47.95 o 
   9   0  13     1208.85     1348.24    108.52 o 
  10   0  13        1.18       12.62     50.47 o 
  11   0  13       17.52       25.24     71.29 o 
  -9   1  13       98.84       58.04     70.66 o 
  -8   1  13       25.16       21.45     64.98 o 
  -7   1  13      365.62      396.21     87.70 o 
  -6   1  13      202.77      227.51     22.13 o 
  -5   1  13       11.35        0.03     10.51 o 
  -4   1  13     1332.96     1394.80     44.20 o 
  -3   1  13     1354.62     1599.34     49.84 o 
  -2   1  13      261.49      170.97     18.30 o 
  -1   1  13       80.56       51.73     11.99 o 
   0   1  13     2130.25     1957.66     47.30 o 
   1   1  13     1798.41     1765.38     45.23 o 
   2   1  13     1009.33     1092.54     34.10 o 
   3   1  13     3485.50     3549.05     73.55 o 
   4   1  13     1585.00     1654.03     42.04 o 
   5   1  13      332.20      337.32     32.81 o 
   6   1  13     5833.27     5766.06    107.66 o 
   7   1  13     1606.99     1248.55    145.74 o 
   8   1  13     2236.53     2341.28    225.86 o 
   9   1  13       63.50       17.67     47.95 o 
  10   1  13      133.78       97.79     53.63 o 
  11   1  13        0.98       19.56     62.46 o 
  12   1  13        3.29        4.42     70.66 o 
  -9   2  13       40.35       73.18     73.18 o 
  -8   2  13        0.04       31.55     64.35 o 
  -7   2  13      175.75       95.27     75.08 o 
  -6   2  13       31.95       22.94     26.18 o 
  -5   2  13      280.17      276.11     31.23 o 
  -4   2  13      101.99       95.07     14.51 o 
  -3   2  13      154.86      149.86     17.01 o 
  -2   2  13       12.80       28.84     11.99 o 
  -1   2  13       83.25       53.63     11.99 o 
   0   2  13      366.43      494.49     25.37 o 
   1   2  13     3349.28     3466.89     64.67 o 
   2   2  13     2109.59     1827.14     69.08 o 
   3   2  13      181.51      195.00     16.10 o 
   4   2  13     1351.48     1283.54     37.47 o 
   5   2  13      115.69       80.80     11.07 o 
   6   2  13       14.76        5.41      5.01 o 
   7   2  13     2801.59     2893.64     59.18 o 
   8   2  13      982.98      791.15    116.09 o 
   9   2  13      151.29      181.07     49.21 o 
  10   2  13       95.45       71.29     75.71 o 
  11   2  13        0.55        0.00     56.15 o 
  12   2  13       50.72        0.00     61.20 o 
  -9   3  13        2.82        0.00     70.66 o 
  -8   3  13        5.23        0.00     61.20 o 
  -7   3  13       11.33        4.42     49.21 o 
  -6   3  13      141.81      162.77     80.76 o 
  -5   3  13      712.60      826.45     40.69 o 
  -4   3  13      335.84      339.83     23.71 o 
  -3   3  13       77.56       77.10     12.64 o 
  -2   3  13      862.10      951.58     33.29 o 
  -1   3  13       11.62       10.82      8.13 o 
   0   3  13      361.57      416.97     23.66 o 
   1   3  13      181.29      148.67     13.27 o 
   2   3  13      612.19      609.46     24.36 o 
   3   3  13      575.28      501.30     20.57 o 
   4   3  13       24.51       27.47      8.56 o 
   5   3  13        1.39        6.99      7.97 o 
   6   3  13       60.55      101.73     16.09 o 
   7   3  13       23.82       12.04     12.93 o 
   8   3  13     1683.69     1726.78    104.73 o 
   9   3  13     1814.92     1998.70    150.79 o 
  10   3  13      161.17      170.97     65.61 o 
  11   3  13      174.68      121.76     90.22 o 
  12   3  13       76.69       39.12     71.92 o 
  -8   4  13       47.45       15.77     61.83 o 
  -7   4  13      135.50       47.32     58.04 o 
  -6   4  13      243.76      435.95     78.86 o 
  -5   4  13      211.90      224.55     25.24 o 
  -4   4  13      752.63      651.61     28.23 o 
  -3   4  13      375.58      380.95     24.14 o 
  -2   4  13       14.22       20.72     11.36 o 
  -1   4  13       17.64       18.60      8.72 o 
   0   4  13      125.86      139.64     13.89 o 
   1   4  13      603.68      616.67     21.95 o 
   2   4  13      171.26      111.94     13.88 o 
   3   4  13      655.16      836.41     29.64 o 
   4   4  13       48.24       53.57     24.29 o 
   5   4  13       55.94       41.29      9.68 o 
   6   4  13       10.56       17.09     12.30 o 
   7   4  13     1069.65      971.27     32.18 o 
   8   4  13      783.21      802.33     51.42 o 
   9   4  13      183.78      209.46     66.88 o 
  10   4  13      929.82      877.58    158.99 o 
  11   4  13        2.02       11.36     67.51 o 
  12   4  13      269.04      369.08     92.74 o 
  -8   5  13       99.36      113.56     68.14 o 
  -7   5  13      100.75      143.85     78.23 o 
  -6   5  13       13.13       22.71     53.00 o 
  -5   5  13      807.84      798.81     71.29 o 
  -4   5  13      205.51      235.93     29.97 o 
  -3   5  13     1083.88     1213.78     56.78 o 
  -2   5  13      127.39       99.42     16.72 o 
  -1   5  13      143.40      173.31     18.69 o 
   0   5  13      729.69      659.88     69.75 o 
   1   5  13     1188.84     1252.28     76.90 o 
   2   5  13     3463.54     3268.80    191.48 o 
   3   5  13      263.40      314.97     33.44 o 
   4   5  13      143.42      133.66     14.44 o 
   5   5  13       92.86       94.59     13.56 o 
   6   5  13      118.84      131.15     15.82 o 
   7   5  13     2358.96     2537.32    106.31 o 
   8   5  13      655.49      570.30     28.67 o 
   9   5  13       33.31       44.16     52.36 o 
  10   5  13       80.26       10.73     51.10 o 
  11   5  13      683.23      630.27     87.06 o 
  12   5  13       51.54       63.09     66.24 o 
  -7   6  13      348.31      312.93     97.79 o 
  -6   6  13     1090.92      955.18    132.49 o 
  -5   6  13      178.54       96.53     61.20 o 
  -4   6  13      365.70      464.86     44.48 o 
  -3   6  13      660.78      858.17     36.28 o 
  -2   6  13     1718.83     1772.32     44.16 o 
  -1   6  13      628.41      669.09     26.84 o 
   0   6  13      340.83      350.75     20.68 o 
   1   6  13     1055.47      890.30     33.75 o 
   2   6  13      179.55      150.60     16.32 o 
   3   6  13      294.71      362.78     22.80 o 
   4   6  13       71.45       83.18     12.92 o 
   5   6  13      708.92      678.32     76.65 o 
   6   6  13       69.16       44.43     18.30 o 
   7   6  13      535.15      778.00     78.86 o 
   8   6  13      678.01      732.50     31.65 o 
   9   6  13       66.99       87.21     24.92 o 
  10   6  13      131.11       89.59     58.67 o 
  11   6  13      182.09      162.14     85.80 o 
  12   6  13       26.32       46.69     69.40 o 
  -7   7  13      133.79      143.21     59.30 o 
  -6   7  13       13.91       26.50     49.21 o 
  -5   7  13      239.94      264.35     54.89 o 
  -4   7  13      119.70      127.29     15.89 o 
  -3   7  13      298.00      277.13     21.69 o 
  -2   7  13     1561.63     1624.55     62.00 o 
  -1   7  13       56.00       73.45     11.46 o 
   0   7  13      362.78      296.63     40.47 o 
   1   7  13     1418.76     1508.83     45.53 o 
   2   7  13      982.29      919.71     34.76 o 
   3   7  13      235.46      272.05     21.51 o 
   4   7  13      786.04      616.07     33.12 o 
   5   7  13      106.94      130.13     15.89 o 
   6   7  13      528.70      593.51     30.61 o 
   7   7  13      799.07      654.16     29.96 o 
   8   7  13      221.34      319.31     73.18 o 
   9   7  13      673.66      734.86     64.67 o 
  10   7  13      873.39      890.83     89.59 o 
  11   7  13      153.32       93.37     61.20 o 
  12   7  13      283.56      328.70     97.79 o 
  -6   8  13        0.72        0.00     46.06 o 
  -5   8  13       27.66       51.10     51.73 o 
  -4   8  13      548.89      584.85    100.31 o 
  -3   8  13      157.93      166.55     19.87 o 
  -2   8  13       13.02        0.00      8.39 o 
  -1   8  13     1321.29     1438.09     38.32 o 
   0   8  13      633.54      579.73     63.41 o 
   1   8  13       14.12        1.51     12.30 o 
   2   8  13       16.39       25.39     15.77 o 
   3   8  13      177.77       86.28     73.50 o 
   4   8  13       87.03       46.71     30.28 o 
   5   8  13      447.04      473.83     42.27 o 
   6   8  13      216.54      183.21     19.57 o 
   7   8  13       10.00       16.41      9.27 o 
   8   8  13       26.79        2.62     10.43 o 
   9   8  13      293.42      298.32     99.37 o 
  10   8  13       30.57       43.42     32.58 o 
  11   8  13      740.78      928.06    148.26 o 
  -5   9  13       17.44        6.31     51.73 o 
  -4   9  13       28.76       68.77     49.21 o 
  -3   9  13       28.08        8.86      9.84 o 
  -2   9  13      973.68     1042.65     35.38 o 
  -1   9  13      519.33      540.15     34.07 o 
   0   9  13      540.28      528.45     32.22 o 
   1   9  13      233.32      180.80     20.10 o 
   2   9  13      459.57      474.68     30.79 o 
   3   9  13     1429.40     1522.12     50.40 o 
   4   9  13      639.39      664.57     43.85 o 
   5   9  13       25.59       26.59     12.62 o 
   6   9  13       13.42        0.00     21.14 o 
   7   9  13       49.61       58.30     25.24 o 
   8   9  13        2.37        0.00     10.47 o 
   9   9  13       72.96       45.19     29.19 o 
  10   9  13      561.67      535.83     99.05 o 
  11   9  13        7.22       45.42     56.78 o 
  -5  10  13      230.61      297.79     64.98 o 
  -4  10  13      217.27      233.43     54.89 o 
  -3  10  13      628.99      697.15    105.36 o 
  -2  10  13      993.43      965.22     73.18 o 
  -1  10  13      112.43      161.92     20.53 o 
   0  10  13      116.52      111.89     16.58 o 
   1  10  13       32.59       18.67      9.92 o 
   2  10  13       76.21       79.18     15.33 o 
   3  10  13     1222.20     1146.48     43.30 o 
   4  10  13       51.68       20.73     24.92 o 
   5  10  13       11.47       20.13     11.76 o 
   6  10  13       41.80       44.75     18.61 o 
   7  10  13       89.52       91.38     20.50 o 
   8  10  13       25.58        1.74     31.67 o 
   9  10  13       48.72       39.89     28.48 o 
  10  10  13      123.62       99.57     47.32 o 
  -4  11  13      524.47      494.00     82.65 o 
  -2  11  13        8.53        0.00     24.29 o 
  -1  11  13      478.45      597.09     35.79 o 
   0  11  13        1.29        9.23     11.14 o 
   1  11  13      105.54      100.10     19.24 o 
   2  11  13     1483.19     1569.15    103.15 o 
   3  11  13      531.39      607.28     37.45 o 
   4  11  13        2.32        1.77     25.55 o 
   5  11  13       39.93       53.63     13.58 o 
   6  11  13       74.12       50.46     13.62 o 
   7  11  13      108.23       45.62     40.02 o 
   8  11  13       15.41        3.19     37.12 o 
   9  11  13      240.41      139.21     53.83 o 
  10  11  13       76.59       98.42     41.99 o 
  -2  12  13      966.87     1076.32    138.17 o 
  -1  12  13        5.35        0.00     12.92 o 
   0  12  13      213.66      211.28    131.86 o 
   1  12  13       69.00       70.45     16.55 o 
   2  12  13       75.63       55.98     52.36 o 
   3  12  13      250.35      279.13     26.89 o 
   4  12  13      642.63      666.11     56.15 o 
   5  12  13       10.40        8.03     37.72 o 
   6  12  13      209.54      255.91     62.07 o 
   7  12  13       10.28        0.00     36.88 o 
   8  12  13        0.41       22.13     37.62 o 
   9  12  13       83.11       82.11     43.47 o 
  -1  13  13      243.13      257.85     56.48 o 
   0  13  13       15.40       19.71     37.36 o 
   1  13  13      410.56      405.30    138.48 o 
   2  13  13      287.11      358.08     66.87 o 
   3  13  13      223.99      223.22     54.34 o 
   4  13  13       26.41       14.26     41.16 o 
   5  13  13      240.76      187.24     49.43 o 
   6  13  13        1.24        2.43     39.69 o 
   7  13  13      158.73      207.43     62.41 o 
   2  14  13       22.46       24.91     43.99 o 
   3  14  13       36.70       20.04     33.97 o 
   4  14  13        1.46        0.00     39.46 o 
   5  14  13      116.54      109.63     37.71 o 
  -4 -10  14      196.53      228.39     34.07 o 
  -3 -10  14       46.32       41.64     19.56 o 
  -2 -10  14      342.32      435.32     42.27 o 
  -1 -10  14       20.74        6.94     18.93 o 
   0 -10  14      371.43      452.36     42.27 o 
   1 -10  14      237.59      292.11     34.70 o 
   2 -10  14       43.78       59.30     63.72 o 
   3 -10  14       26.98        0.00     64.35 o 
  -6  -9  14       88.30      103.47     24.61 o 
  -5  -9  14        7.24        0.00     14.51 o 
  -4  -9  14      118.20       30.91     18.93 o 
  -3  -9  14      540.96      492.73     44.79 o 
  -2  -9  14        8.90        4.42     15.77 o 
  -1  -9  14      781.96      699.04     51.73 o 
   0  -9  14       41.64       82.02     20.82 o 
   1  -9  14      399.53      429.64     39.12 o 
   2  -9  14      160.22      245.66     56.15 o 
   3  -9  14      133.53      137.54     81.39 o 
   4  -9  14       31.94       20.19     59.94 o 
   5  -9  14      382.40      411.35     84.54 o 
  -7  -8  14        1.37        0.00     17.67 o 
  -6  -8  14       69.18       58.67     21.45 o 
  -5  -8  14        1.40       11.99     18.93 o 
  -3  -8  14      375.90      361.51     39.12 o 
  -2  -8  14      282.49      226.49     29.65 o 
  -1  -8  14      107.29      131.23     24.61 o 
   0  -8  14     1833.67     2174.09     77.60 o 
   1  -8  14      170.17      104.73     21.78 o 
   2  -8  14       70.93       34.93     28.71 o 
   3  -8  14        0.78        0.00     53.63 o 
   4  -8  14      209.19      158.99     83.91 o 
   5  -8  14      234.73      178.55     74.45 o 
   6  -8  14      434.89      427.75     94.64 o 
  -7  -7  14       15.90        3.79     18.30 o 
  -6  -7  14       19.12        6.94     15.14 o 
  -5  -7  14      196.20      261.82     32.81 o 
  -4  -7  14      208.93      335.64     36.59 o 
  -3  -7  14      175.29      193.69     29.02 o 
  -2  -7  14      311.36      320.50     34.07 o 
  -1  -7  14      457.53      438.48     37.22 o 
   0  -7  14        4.50        0.00     13.25 o 
   1  -7  14       15.48        0.00     12.11 o 
   2  -7  14        3.28        0.00     13.35 o 
   3  -7  14       43.77       72.52     16.30 o 
   4  -7  14      354.37      285.80     85.17 o 
   5  -7  14      518.72      538.79     83.91 o 
   6  -7  14       34.22       11.99     61.83 o 
   7  -7  14      169.77      179.18     75.71 o 
  -8  -6  14        4.98        1.26     17.67 o 
  -7  -6  14      496.96      680.74     50.47 o 
  -6  -6  14      680.71      895.88     59.30 o 
  -5  -6  14      104.00      117.98     23.34 o 
  -4  -6  14       89.15      154.57     27.13 o 
  -3  -6  14      338.78      395.58     37.22 o 
  -2  -6  14      314.61      352.67     34.70 o 
  -1  -6  14      793.03      736.26     48.58 o 
   0  -6  14      104.70       91.48     19.56 o 
   1  -6  14      637.20      725.29     52.36 o 
   2  -6  14      230.82      192.52     24.92 o 
   3  -6  14       93.46       84.36     17.77 o 
   4  -6  14      313.57      337.53     95.90 o 
   5  -6  14      363.81      470.65     70.66 o 
   6  -6  14      209.11      261.82     97.79 o 
   7  -6  14       69.81       56.15     64.98 o 
   8  -6  14       74.65       44.16     82.02 o 
  -8  -5  14       88.16       73.18     21.45 o 
  -7  -5  14       38.84       33.44     18.93 o 
  -6  -5  14      176.42      234.70     30.28 o 
  -5  -5  14      943.19      870.01     53.63 o 
  -4  -5  14      225.90      262.46     29.65 o 
  -3  -5  14      455.92      557.72     42.90 o 
  -2  -5  14      849.85      811.34     49.21 o 
  -1  -5  14       41.24        0.00     14.51 o 
   0  -5  14     1392.69     1577.88     58.67 o 
   1  -5  14      926.99      973.63     40.68 o 
   2  -5  14        0.40        0.00     10.92 o 
   3  -5  14       26.40        0.87     21.45 o 
   4  -5  14       93.81        0.00     32.49 o 
   5  -5  14      298.72      324.28     83.91 o 
   6  -5  14      390.02      442.89     74.45 o 
   7  -5  14       49.29       36.59     60.57 o 
   8  -5  14        5.97        8.83     63.09 o 
   9  -5  14       62.28       36.59     71.92 o 
  -8  -4  14        0.04       17.67     18.93 o 
  -7  -4  14      205.84      107.88     23.34 o 
  -6  -4  14       11.22        0.00     11.99 o 
  -5  -4  14      320.61      153.31     24.61 o 
  -4  -4  14       44.53       17.03     13.88 o 
  -3  -4  14      354.23      290.85     29.65 o 
  -2  -4  14       23.87       34.07     15.14 o 
  -1  -4  14     1581.55     1560.85     57.41 o 
   0  -4  14      508.13      485.16     35.96 o 
   1  -4  14      583.46      637.24     55.83 o 
   2  -4  14      237.20      175.41     24.92 o 
   3  -4  14       42.02       68.47     13.95 o 
   4  -4  14     1089.46     1189.25     97.79 o 
   5  -4  14     2943.89     3054.82    138.17 o 
   6  -4  14       15.53       19.56     54.89 o 
   7  -4  14     1051.02     1043.51     94.00 o 
   8  -4  14       31.99       11.99     51.10 o 
   9  -4  14       60.62       98.42     78.23 o 
  -9  -3  14       46.30        0.00     73.18 o 
  -8  -3  14      137.91      142.58     24.61 o 
  -7  -3  14      220.38      189.90     26.50 o 
  -6  -3  14      320.18      284.54     30.28 o 
  -5  -3  14       39.32        8.20     13.88 o 
  -4  -3  14      199.79      285.17     30.28 o 
  -3  -3  14      387.91      425.23     33.44 o 
  -2  -3  14      751.59      634.69     40.38 o 
  -1  -3  14      564.89      543.21     37.22 o 
   0  -3  14      375.60      371.60     29.65 o 
   1  -3  14      426.69      401.37     54.26 o 
   2  -3  14      861.07      871.84     33.91 o 
   3  -3  14     1958.61     1814.53     52.84 o 
   4  -3  14      576.65      684.15     30.64 o 
   5  -3  14       67.38       73.34     13.86 o 
   6  -3  14     1703.46     1849.17    202.52 o 
   7  -3  14        8.11       36.59     56.78 o 
   8  -3  14      832.96      794.94     95.90 o 
   9  -3  14       74.00       66.24     68.14 o 
  10  -3  14        4.23       20.19     63.09 o 
  -9  -2  14        9.78       53.00     83.91 o 
  -8  -2  14       35.05       11.85     15.44 o 
  -7  -2  14       78.71       34.70     15.77 o 
  -6  -2  14      203.85      205.67     25.24 o 
  -5  -2  14      606.14      666.23     42.90 o 
  -4  -2  14      518.44      454.88     34.70 o 
  -3  -2  14      868.80      905.97     41.64 o 
  -2  -2  14       16.80        0.00     10.09 o 
  -1  -2  14      253.90      155.83     20.19 o 
   0  -2  14     1495.07     1389.25     49.21 o 
   1  -2  14      414.72      338.56     24.32 o 
   2  -2  14      966.90      969.92     35.96 o 
   3  -2  14        1.29       13.93     10.85 o 
   4  -2  14       83.35      153.61     32.81 o 
   5  -2  14      884.64      925.11     52.36 o 
   6  -2  14      390.24      317.34     78.23 o 
   7  -2  14      384.82      579.80     76.34 o 
   8  -2  14       19.64       42.90     57.41 o 
   9  -2  14      164.47       96.53     73.18 o 
  10  -2  14      355.53      312.30     83.28 o 
  -9  -1  14        0.95       20.19     71.29 o 
  -8  -1  14       63.96       17.67     82.02 o 
  -7  -1  14     1165.32     1304.70     49.42 o 
  -6  -1  14        0.07       25.87     14.51 o 
  -5  -1  14      380.03      379.17     30.28 o 
  -4  -1  14       86.98       90.22     18.93 o 
  -3  -1  14      216.45      224.60     23.97 o 
  -2  -1  14      319.85      219.55     23.34 o 
  -1  -1  14     1168.32     1058.65     41.64 o 
   0  -1  14      818.12      772.22     34.70 o 
   1  -1  14     2748.99     2902.92     63.69 o 
   2  -1  14      183.26      241.02     29.34 o 
   3  -1  14      277.02      270.78     19.81 o 
   4  -1  14      587.19      693.75     26.88 o 
   5  -1  14        3.78        0.00     11.67 o 
   6  -1  14      333.20      309.62     21.53 o 
   7  -1  14      551.88      511.03    114.19 o 
   8  -1  14      379.18      382.96    113.56 o 
   9  -1  14      855.28      861.81    112.30 o 
  10  -1  14       26.77        0.63     64.35 o 
  11  -1  14      142.27      138.80     73.82 o 
  -9   0  14      711.47      596.20    162.14 o 
  -8   0  14      761.43      961.49    131.23 o 
  -7   0  14        1.00        0.00     12.90 o 
  -6   0  14       69.55       85.40     15.89 o 
  -5   0  14        0.61       43.53     13.88 o 
  -4   0  14      320.00      415.76     30.28 o 
  -3   0  14     1118.16     1029.00     41.64 o 
  -2   0  14     2995.52     2973.44     77.60 o 
  -1   0  14      938.42      890.83     37.22 o 
   0   0  14      151.29      135.30     15.44 o 
   1   0  14       89.23       58.72     11.39 o 
   2   0  14     1873.67     1926.12     47.07 o 
   3   0  14      934.10      899.90     30.17 o 
   4   0  14      872.06      913.06     30.07 o 
   5   0  14        3.93        0.00      6.84 o 
   6   0  14      405.63      356.06     48.89 o 
   7   0  14       89.86      108.52     49.84 o 
   8   0  14      737.51      779.79    105.99 o 
   9   0  14      160.34      122.39     76.97 o 
  10   0  14      140.12      112.93     70.03 o 
  11   0  14        0.83       31.55     64.98 o 
  -9   1  14       48.66        3.79     76.97 o 
  -8   1  14       15.69        0.00     66.24 o 
  -7   1  14      103.11      164.67     93.37 o 
  -6   1  14      124.06       94.50     17.96 o 
  -5   1  14      716.21      699.18     31.76 o 
  -4   1  14       77.52       75.88     14.02 o 
  -3   1  14      145.62      124.29     18.30 o 
  -2   1  14      672.44      735.63     33.44 o 
  -1   1  14       28.30       13.88     12.62 o 
   0   1  14      108.89      186.20     27.13 o 
   1   1  14     3172.83     3115.31     64.26 o 
   2   1  14     1095.26     1063.49     34.73 o 
   3   1  14      516.15      637.30     47.00 o 
   4   1  14      449.57      378.84     45.11 o 
   5   1  14     2448.62     2705.84    114.19 o 
   6   1  14      401.02      264.50     95.58 o 
   7   1  14      190.12      171.61     66.88 o 
   8   1  14      693.33      451.09    112.93 o 
   9   1  14      647.53      777.90     88.96 o 
  10   1  14       49.72       47.32     57.41 o 
  11   1  14       21.23        0.00     54.89 o 
  -9   2  14       10.62       64.98     80.12 o 
  -8   2  14       20.88        0.00     65.61 o 
  -7   2  14       40.39        0.63     51.73 o 
  -6   2  14      217.55      186.79     30.28 o 
  -5   2  14       49.76       73.64     14.83 o 
  -4   2  14      387.98      431.11     28.00 o 
  -3   2  14      272.11      316.86     22.86 o 
  -2   2  14      546.55      584.72     27.47 o 
  -1   2  14      493.92      581.06     27.76 o 
   0   2  14     1214.68     1352.57     40.40 o 
   1   2  14      909.97      966.43     35.96 o 
   2   2  14     1508.88     1671.38     43.16 o 
   3   2  14      968.12      900.58     28.56 o 
   4   2  14      198.14      233.47     18.10 o 
   5   2  14       66.49       52.21     10.45 o 
   6   2  14     1301.30     1353.51     38.17 o 
   7   2  14      320.55      345.72     47.32 o 
   8   2  14     2781.37     2940.00    254.88 o 
   9   2  14     1162.04      944.46    162.77 o 
  10   2  14      127.97      123.66     63.09 o 
  11   2  14       41.26        3.79     62.46 o 
  12   2  14      135.30       96.53     80.12 o 
  -8   3  14      152.16      126.18     87.06 o 
  -7   3  14        4.72        2.52     61.20 o 
  -6   3  14      181.74      275.70     88.33 o 
  -5   3  14       30.49       34.19     12.24 o 
  -4   3  14      828.60      765.67     36.28 o 
  -3   3  14       33.87       86.00     25.87 o 
  -2   3  14      464.82      358.45     30.91 o 
  -1   3  14      433.79      433.85     76.34 o 
   0   3  14      870.81      971.33     36.97 o 
   1   3  14     2503.82     2503.15     56.47 o 
   2   3  14     2140.34     2314.33    113.56 o 
   3   3  14      228.10      224.82     17.32 o 
   4   3  14        4.36        0.00     10.09 o 
   5   3  14       69.89       93.17     36.28 o 
   6   3  14      408.76      406.37     29.02 o 
   7   3  14     1488.48     1446.66    170.97 o 
   8   3  14     1761.16     1701.54    186.75 o 
   9   3  14       90.25       71.29     62.46 o 
  10   3  14      340.04      418.29    111.67 o 
  11   3  14       11.87       30.28     61.20 o 
  12   3  14      251.88      173.50    107.25 o 
  -8   4  14       65.22       70.66     68.14 o 
  -7   4  14       74.79      120.50     63.09 o 
  -6   4  14       36.48       33.44     56.15 o 
  -5   4  14      846.71      860.21     46.69 o 
  -4   4  14      101.80      144.74     16.42 o 
  -3   4  14       88.67      102.46     15.21 o 
  -2   4  14       96.32      114.50     14.34 o 
  -1   4  14       65.20       66.38     21.14 o 
   0   4  14      157.80      172.18     15.37 o 
   1   4  14     1308.56     1284.66     52.38 o 
   2   4  14      490.19      518.72     75.71 o 
   3   4  14       11.01        0.00      7.34 o 
   4   4  14      505.56      480.27     24.15 o 
   5   4  14       90.38       65.77     11.41 o 
   6   4  14       15.39        4.70     14.51 o 
   7   4  14     1917.12     1723.76     83.91 o 
   8   4  14       13.56        5.29      6.86 o 
   9   4  14     1376.75     1369.06    116.09 o 
  10   4  14        0.94        0.00     46.06 o 
  11   4  14      721.81      661.82     93.37 o 
  12   4  14      100.85      113.56     91.48 o 
  -8   5  14       21.33       73.18     72.55 o 
  -7   5  14      123.21      121.13     62.46 o 
  -6   5  14     1026.66     1095.24    139.43 o 
  -5   5  14       37.81       24.16     10.47 o 
  -4   5  14      823.41      703.34    103.47 o 
  -3   5  14       49.93       59.30     14.20 o 
  -2   5  14      247.04      266.77     21.09 o 
  -1   5  14     1915.30     2119.75     52.00 o 
   0   5  14     1002.67     1032.57     30.47 o 
   1   5  14       68.18       35.80     10.73 o 
   2   5  14        3.54       14.16      9.11 o 
   3   5  14       43.88       29.58     16.40 o 
   4   5  14      864.89      893.96     87.06 o 
   5   5  14       14.99       17.31      8.03 o 
   6   5  14     1491.22     1512.87     42.03 o 
   7   5  14       48.14       30.52     18.30 o 
   8   5  14      549.69      586.68     58.67 o 
   9   5  14       42.01       38.48     48.58 o 
  10   5  14      390.83      530.59    136.27 o 
  11   5  14        3.50        0.00     58.67 o 
  12   5  14        5.84       17.67     69.40 o 
  -7   6  14      145.65      240.37     87.06 o 
  -6   6  14       50.96       65.61     64.35 o 
  -5   6  14      786.90      798.09    128.07 o 
  -4   6  14      344.81      381.18     38.80 o 
  -3   6  14      373.88      338.48     63.09 o 
  -2   6  14      474.96      434.77     79.18 o 
  -1   6  14       62.27       42.04     13.78 o 
   0   6  14      516.05      507.65     25.48 o 
   2   6  14      464.26      374.40     28.08 o 
   3   6  14      196.22      205.86     23.34 o 
   4   6  14      346.08      374.33     35.96 o 
   5   6  14        0.05        8.89     12.30 o 
   6   6  14       52.22       48.77     12.03 o 
   7   6  14     1722.87     1723.11     47.49 o 
   8   6  14      237.56      174.78     18.21 o 
   9   6  14       24.09       10.09      9.32 o 
  10   6  14       21.90        3.15     51.10 o 
  11   6  14        1.30        6.31     58.67 o 
  12   6  14      162.24      105.99     88.96 o 
  -7   7  14        0.39        9.46     54.89 o 
  -6   7  14      380.94      368.45    101.58 o 
  -5   7  14       90.75      115.45     51.10 o 
  -4   7  14      603.43      661.24     68.77 o 
  -3   7  14        2.11        0.74      9.77 o 
  -2   7  14      106.66       83.00     47.00 o 
  -1   7  14     1374.01     1327.68     34.89 o 
   1   7  14        1.09       12.00      9.20 o 
   2   7  14        2.99        0.00     12.93 o 
   3   7  14        2.30        0.82      9.27 o 
   4   7  14      603.83      623.48     31.45 o 
   5   7  14      494.45      642.39     64.04 o 
   6   7  14      564.86      549.44     41.32 o 
   7   7  14       13.56        0.00     20.82 o 
   8   7  14      324.19      460.34     89.59 o 
   9   7  14      160.97      219.99     29.02 o 
  10   7  14        1.36        0.00     53.63 o 
  11   7  14      577.20      611.34    107.88 o 
  -6   8  14      258.18      302.20     97.79 o 
  -5   8  14       16.60        6.31     49.84 o 
  -4   8  14        1.82       34.07     47.32 o 
  -3   8  14       96.45       77.51     15.14 o 
  -2   8  14      355.72      345.04    189.27 o 
  -1   8  14      315.11      347.55    203.47 o 
   0   8  14       23.96       23.27     12.93 o 
   1   8  14       21.96       24.11     10.43 o 
   2   8  14      171.70      175.42     27.13 o 
   3   8  14     2280.39     2178.22     61.24 o 
   4   8  14     1037.32      974.09     38.68 o 
   5   8  14       68.84       36.28     12.36 o 
   6   8  14       36.56       27.23     11.54 o 
   7   8  14        8.71        0.59      9.26 o 
   8   8  14       95.20       96.26     16.32 o 
   9   8  14      486.74      640.51     95.58 o 
  10   8  14      693.64      901.90    148.58 o 
  11   8  14       48.43        0.00     64.35 o 
  -5   9  14        9.57        8.20     54.89 o 
  -4   9  14        5.69       20.19     49.84 o 
  -3   9  14     1155.69     1200.81     39.43 o 
  -2   9  14      138.08      152.05     18.30 o 
  -1   9  14      205.41      194.19     19.94 o 
   0   9  14       25.68       12.96      9.26 o 
   1   9  14       19.49        0.00      9.25 o 
   2   9  14      837.61      751.45     88.33 o 
   3   9  14     1277.11     1270.94     81.70 o 
   4   9  14       78.92       97.07     18.30 o 
   5   9  14      271.11      284.84     24.93 o 
   6   9  14       10.58        0.00      8.76 o 
   7   9  14        0.31        0.49      9.88 o 
   8   9  14       29.86        1.73     17.35 o 
   9   9  14      110.92       64.45     38.57 o 
  10   9  14       85.28      105.68     41.69 o 
  11   9  14      157.48      266.24     76.97 o 
  -4  10  14      690.26      795.57     78.86 o 
  -2  10  14       28.45       10.73     11.36 o 
  -1  10  14      279.61      185.65     93.06 o 
   0  10  14      182.50      222.03     22.82 o 
   1  10  14      258.64      236.18     23.68 o 
   2  10  14      826.55     1056.79     60.57 o 
   3  10  14       10.62       34.05     11.77 o 
   4  10  14      589.11      613.78     58.36 o 
   5  10  14      108.72      134.50     19.78 o 
   6  10  14       10.45        0.00     14.20 o 
   7  10  14        5.91        4.23     13.88 o 
   8  10  14        2.35        6.08     18.30 o 
   9  10  14        4.18        0.00     32.44 o 
  10  10  14      253.79      244.19     51.51 o 
  -2  11  14      354.28      420.81     32.81 o 
  -1  11  14        2.53        1.57     11.65 o 
   0  11  14      152.64      153.53     19.44 o 
   1  11  14      133.60      106.54     17.13 o 
   2  11  14      129.44      155.26     19.34 o 
   3  11  14      441.08      475.24     34.09 o 
   4  11  14      446.26      490.23    104.10 o 
   5  11  14       33.96       31.01     30.60 o 
   6  11  14       49.93       38.22     32.49 o 
   7  11  14      110.10       90.81     21.45 o 
   8  11  14       12.10        3.25     37.01 o 
   9  11  14       76.00       93.34     46.98 o 
  -1  12  14      209.33      210.22     24.90 o 
   0  12  14      118.24      142.24     20.29 o 
   1  12  14      149.71      138.66     19.94 o 
   2  12  14      985.15      906.78    121.45 o 
   3  12  14      245.53      204.91     23.00 o 
   4  12  14       55.06       24.13     13.65 o 
   5  12  14      372.99      380.44     42.27 o 
   6  12  14       27.93        0.00     38.75 o 
   7  12  14       66.04       62.05     47.62 o 
   8  12  14       38.70       45.81     43.22 o 
   0  13  14       84.52       70.48     18.48 o 
   1  13  14       70.00      141.28     21.51 o 
   2  13  14        0.96        0.00     25.55 o 
   3  13  14      176.83      155.83    101.58 o 
   4  13  14      143.53      102.93     48.31 o 
   5  13  14       30.29       21.78     33.06 o 
   6  13  14      410.05      474.54     80.99 o 
   7  13  14       35.09       34.98     48.39 o 
  -3 -10  15      342.84      382.33     41.01 o 
  -2 -10  15        0.37        0.00     14.51 o 
  -1 -10  15      267.27      425.23     42.27 o 
   0 -10  15       79.16      155.20     27.76 o 
   1 -10  15       41.47       11.99     18.30 o 
  -5  -9  15        9.04        0.00     15.14 o 
  -4  -9  15      331.21      256.15     34.70 o 
  -3  -9  15       18.25        0.00     18.93 o 
  -2  -9  15      376.32      523.02     47.32 o 
  -1  -9  15        9.63        3.79     15.77 o 
   0  -9  15      492.75      625.85     47.95 o 
   1  -9  15      164.43      220.18     29.65 o 
   2  -9  15       86.31       53.00     18.93 o 
   3  -9  15      126.57       75.71     73.82 o 
   4  -9  15      376.78      362.14     95.27 o 
  -6  -8  15        3.32       39.12     18.30 o 
  -5  -8  15       10.54       29.65     20.82 o 
  -4  -8  15        4.07        3.15     15.77 o 
  -3  -8  15      249.88      414.50     42.27 o 
  -2  -8  15       25.47       17.67     16.40 o 
  -1  -8  15      671.49      541.94     46.06 o 
   0  -8  15       28.06       39.75     17.67 o 
   1  -8  15       20.47        0.00     13.88 o 
   2  -8  15      111.05       38.29     64.67 o 
   3  -8  15      354.01      370.34     84.54 o 
   4  -8  15      264.75      242.27     94.00 o 
   5  -8  15      346.99      434.69     86.43 o 
  -7  -7  15       23.20       32.81     18.93 o 
  -6  -7  15       10.68        5.05     17.67 o 
  -5  -7  15       98.81      132.49     25.24 o 
  -4  -7  15      274.69      226.49     31.55 o 
  -3  -7  15      635.73      794.94     54.26 o 
  -2  -7  15        5.76       46.69     18.93 o 
  -1  -7  15       85.90       99.68     21.45 o 
   0  -7  15       35.06       22.08     15.14 o 
   1  -7  15       26.99        6.31     13.88 o 
   2  -7  15       15.09       18.21     30.28 o 
   3  -7  15        0.30        2.84     22.08 o 
   4  -7  15      167.63      163.40     78.86 o 
   5  -7  15        2.12       31.55     56.15 o 
   6  -7  15      399.48      370.97     86.43 o 
   7  -7  15       31.79       24.61     77.60 o 
  -7  -6  15       18.60       27.76     19.56 o 
  -6  -6  15      201.50      179.18     28.39 o 
  -5  -6  15      483.91      487.69     42.90 o 
  -4  -6  15      132.52      122.39     24.61 o 
  -3  -6  15      108.73       94.00     22.08 o 
  -2  -6  15      138.96      173.50     27.13 o 
  -1  -6  15       79.12      105.99     20.82 o 
   0  -6  15      546.08      743.20     48.58 o 
   1  -6  15       39.32       51.73     16.40 o 
   2  -6  15       22.18        5.05     13.56 o 
   3  -6  15      624.30      517.20     68.77 o 
   4  -6  15        0.73        4.42     53.00 o 
   5  -6  15      659.10      581.06     79.49 o 
   6  -6  15      197.82      104.73     66.24 o 
   7  -6  15      151.06       74.45     76.34 o 
   8  -6  15        7.95       14.51     68.77 o 
  -8  -5  15      231.11      215.77     29.65 o 
  -7  -5  15      355.71      229.65     30.91 o 
  -6  -5  15       50.83        3.79     14.51 o 
  -5  -5  15      217.71      194.95     29.02 o 
  -4  -5  15       52.54       39.75     18.93 o 
  -3  -5  15      385.42      301.57     31.55 o 
  -2  -5  15      225.61      213.88     27.13 o 
  -1  -5  15     2051.78     1945.70     68.77 o 
   0  -5  15        4.47        0.00     11.36 o 
   1  -5  15      136.16      112.93     20.82 o 
   2  -5  15      330.80      279.68     46.69 o 
   3  -5  15      639.29      789.57     38.63 o 
   4  -5  15       24.11       32.70     12.20 o 
   5  -5  15     1005.73      981.68    146.37 o 
   6  -5  15      221.14      160.88     82.65 o 
   7  -5  15       92.68      127.44     74.45 o 
   8  -5  15       18.35       37.22     70.66 o 
  -8  -4  15      339.49      224.60     29.65 o 
  -7  -4  15        6.28        0.00     11.99 o 
  -6  -4  15      295.75      494.00     41.64 o 
  -5  -4  15       68.00      140.69     25.87 o 
  -4  -4  15      628.21      525.54     41.64 o 
  -3  -4  15      113.85      107.25     20.19 o 
  -2  -4  15     1994.93     1996.17     68.77 o 
  -1  -4  15      647.08      839.10     49.21 o 
   0  -4  15       50.96       27.76     13.25 o 
   1  -4  15      320.76      264.35     27.13 o 
   2  -4  15        0.51        5.92     13.25 o 
   3  -4  15      165.59      222.11     34.38 o 
   4  -4  15     1491.12     1494.79     75.71 o 
   5  -4  15      258.43      390.53     67.51 o 
   6  -4  15     1456.69     1415.74    168.45 o 
   7  -4  15        1.63        0.00     56.15 o 
   8  -4  15        1.07        0.63     66.88 o 
   9  -4  15        7.78       28.39     76.34 o 
  -8  -3  15        3.76        0.00     14.51 o 
  -7  -3  15      288.47      360.24     35.96 o 
  -6  -3  15      134.36       72.55     20.19 o 
  -5  -3  15       98.06       64.35     17.67 o 
  -4  -3  15        5.77        0.00     12.62 o 
  -3  -3  15      111.98       85.17     18.93 o 
  -2  -3  15       57.98       51.73     15.77 o 
  -1  -3  15     1999.11     2116.04     68.14 o 
   0  -3  15       59.55       47.95     15.14 o 
   1  -3  15       92.18      122.32     21.45 o 
   2  -3  15      108.82      116.55     19.24 o 
   3  -3  15      143.47      131.87     32.18 o 
   4  -3  15      236.19      312.51     70.03 o 
   5  -3  15     2926.18     3026.61     68.05 o 
   6  -3  15      338.30      408.82     78.86 o 
   7  -3  15     1283.29     1403.76    145.74 o 
   8  -3  15       16.25       35.33     64.98 o 
   9  -3  15       75.71       88.96     65.61 o 
  10  -3  15      326.56      266.24     90.85 o 
  -8  -2  15       72.00       77.63     19.01 o 
  -7  -2  15      424.92      425.86     35.96 o 
  -6  -2  15        4.60        0.00     11.99 o 
  -5  -2  15      145.82      117.98     20.19 o 
  -4  -2  15      217.93      179.81     23.97 o 
  -3  -2  15      509.08      589.26     39.75 o 
  -2  -2  15        2.50        0.00     11.36 o 
  -1  -2  15      422.23      350.78     29.65 o 
   0  -2  15       40.50       61.83     14.51 o 
   1  -2  15        4.73        0.00      9.15 o 
   2  -2  15      169.22       97.97     19.24 o 
   3  -2  15      149.20      121.50     22.71 o 
   4  -2  15      728.27      774.29    137.22 o 
   5  -2  15      184.77      291.48     88.96 o 
   6  -2  15     1294.51     1587.35    170.34 o 
   7  -2  15       52.21       64.98     66.88 o 
   8  -2  15      889.96      905.34    109.15 o 
   9  -2  15      102.95      144.48     87.06 o 
  10  -2  15       46.32       40.38     75.08 o 
  -8  -1  15      364.82      385.48     94.64 o 
  -7  -1  15        8.15       28.95     19.56 o 
  -6  -1  15      773.56      953.29     44.16 o 
  -5  -1  15       10.49        0.00     10.73 o 
  -4  -1  15        9.22        5.68     12.62 o 
  -3  -1  15      251.30      222.71     24.61 o 
  -2  -1  15        8.21       15.77     12.62 o 
  -1  -1  15      608.98      565.92     35.33 o 
   0  -1  15      620.97      576.64     35.33 o 
   1  -1  15       32.80        0.00     36.59 o 
   2  -1  15      184.38      177.13     18.30 o 
   3  -1  15       14.13       11.27     11.39 o 
   4  -1  15      301.85      310.34     26.81 o 
   5  -1  15      544.34      481.71     26.34 o 
   6  -1  15      346.16      370.10     29.97 o 
   7  -1  15      352.25      433.43    107.88 o 
   8  -1  15      147.67      131.23     82.02 o 
   9  -1  15        7.16       72.55     62.46 o 
  10  -1  15      326.22      305.36     90.22 o 
  -8   0  15      167.76      143.85     85.80 o 
  -7   0  15     1005.64      897.46     71.92 o 
  -6   0  15        0.25        8.79     11.99 o 
  -5   0  15      799.15      985.47     42.90 o 
  -4   0  15       35.50        0.00     11.99 o 
  -3   0  15      588.06      614.50     37.22 o 
  -2   0  15      287.34      280.75     25.87 o 
  -1   0  15      971.49      861.81     37.22 o 
   0   0  15       68.02      111.67     16.40 o 
   1   0  15      429.59      427.35     23.77 o 
   2   0  15        3.39        0.00     15.14 o 
   3   0  15       22.60       18.66     10.23 o 
   4   0  15        2.85        0.00      9.15 o 
   5   0  15      817.06      811.34     30.99 o 
   6   0  15       10.94       15.40      9.76 o 
   7   0  15       56.09       26.50     48.58 o 
   8   0  15      280.37      283.27     79.49 o 
   9   0  15      962.23      949.51    162.77 o 
  10   0  15       38.82        5.68     58.67 o 
  11   0  15       15.96       20.82     74.45 o 
  -8   1  15      405.68      444.79    127.44 o 
  -7   1  15        4.52        8.20     59.94 o 
  -6   1  15      231.22      246.87     32.81 o 
  -5   1  15        0.99        0.41     14.20 o 
  -4   1  15      859.92      964.48     70.98 o 
  -3   1  15      575.16      546.36     34.07 o 
  -2   1  15      795.65      736.26     34.07 o 
  -1   1  15      384.44      476.96     30.91 o 
   0   1  15     1288.94     1201.87     42.90 o 
   1   1  15      425.79      453.79     35.33 o 
   2   1  15     1094.47     1095.37     35.13 o 
   3   1  15      423.40      439.14     25.96 o 
   4   1  15     1660.76     1901.10     47.73 o 
   5   1  15      425.98      442.94     23.81 o 
   6   1  15     1060.33     1006.29     85.17 o 
   7   1  15        3.35       34.70     47.32 o 
   8   1  15     1181.12     1252.97    166.56 o 
   9   1  15      103.29       99.68     67.51 o 
  10   1  15       50.42       63.09     76.97 o 
  11   1  15       12.39        0.00     70.03 o 
  -8   2  15      106.43       59.94     76.97 o 
  -7   2  15       47.18        4.42     66.88 o 
  -6   2  15       55.66       37.89     23.03 o 
  -5   2  15     1250.66     1310.23     47.63 o 
  -4   2  15     1061.89     1264.58     40.85 o 
  -3   2  15       69.39       92.46     43.22 o 
  -2   2  15      133.39      139.42     17.07 o 
  -1   2  15       76.66       77.60     14.51 o 
   0   2  15       59.89       68.14     13.25 o 
   1   2  15     2585.70     2542.35     64.35 o 
   2   2  15     2194.35     2179.01    127.13 o 
   3   2  15      189.66      273.60     46.69 o 
   4   2  15      130.28      131.86     15.56 o 
   5   2  15     1056.62      987.15     36.28 o 
   6   2  15      142.68      117.54     16.40 o 
   7   2  15     2510.25     2537.61     79.18 o 
   8   2  15     1797.97     1787.97    130.60 o 
   9   2  15       12.54       34.70     47.95 o 
  10   2  15      175.64      255.52    109.15 o 
  11   2  15      113.86      121.76     70.66 o 
  -8   3  15       22.46       29.65     70.66 o 
  -7   3  15       43.46       56.78     71.29 o 
  -6   3  15      221.19      227.12     78.23 o 
  -5   3  15      937.46     1014.71     74.76 o 
  -4   3  15       42.95       34.25     12.26 o 
  -3   3  15      262.53      262.27     64.67 o 
  -2   3  15      118.56      129.76     16.23 o 
  -1   3  15        6.54        0.00     10.73 o 
   0   3  15      335.72      346.26     23.42 o 
   1   3  15     1345.17     1284.01     37.75 o 
   2   3  15     1653.77     1621.27     53.94 o 
   3   3  15      226.89      249.88     19.02 o 
   4   3  15       16.01        5.30      7.96 o 
   5   3  15      209.41      250.28     19.50 o 
   6   3  15        3.01        0.00     10.41 o 
   7   3  15      112.73       97.32     13.47 o 
   8   3  15      470.72      280.75     84.54 o 
   9   3  15     1914.90     1928.67    120.50 o 
  10   3  15        0.10        0.00     48.58 o 
  11   3  15      126.70       68.14     63.09 o 
  -8   4  15       79.87       35.33     70.66 o 
  -7   4  15       76.36       63.09     67.51 o 
  -6   4  15      551.30      673.17    134.38 o 
  -5   4  15      310.13      295.88     29.02 o 
  -4   4  15     1154.83     1209.81     42.44 o 
  -3   4  15      148.31      129.75     16.88 o 
  -2   4  15       33.97       47.36     15.77 o 
  -1   4  15        2.30        0.00      8.04 o 
   0   4  15       50.13       45.78     10.94 o 
   1   4  15      675.22      654.75     28.07 o 
   2   4  15      445.31      537.29     31.23 o 
   3   4  15      207.56      252.99     20.22 o 
   4   4  15      433.13      438.57     25.17 o 
   5   4  15     1479.44     1563.77    110.72 o 
   6   4  15      118.57      112.85     36.59 o 
   7   4  15      108.66      138.20     15.64 o 
   8   4  15     1227.69     1164.64    170.97 o 
   9   4  15      111.06       32.18     59.94 o 
  10   4  15      334.72      123.66     68.14 o 
  11   4  15        0.54        1.89     61.83 o 
  -7   5  15       55.13       82.65     73.18 o 
  -6   5  15        3.88        0.00     50.47 o 
  -5   5  15      730.01      878.21     95.27 o 
  -4   5  15      406.02      562.24     30.46 o 
  -3   5  15      497.38      541.21     29.98 o 
  -2   5  15       93.37       77.42     13.27 o 
  -1   5  15        0.70        2.72      8.63 o 
   0   5  15      122.75      120.52     15.05 o 
   1   5  15     2236.14     2345.52     58.55 o 
   2   5  15     1018.21      127.44     61.20 o 
   3   5  15      777.86      782.84     29.34 o 
   4   5  15      746.31      822.94     86.75 o 
   5   5  15      278.94      320.62     59.30 o 
   6   5  15       74.31       49.42     12.22 o 
   7   5  15     2390.09     2474.90    145.11 o 
   8   5  15      413.48      516.15     39.43 o 
   9   5  15       79.52      104.10     75.71 o 
  10   5  15      164.14      126.18     67.51 o 
  11   5  15      241.78      204.41    106.62 o 
  -7   6  15        6.34        0.00     61.20 o 
  -6   6  15      712.14      738.15    109.78 o 
  -5   6  15      441.76      341.95     77.60 o 
  -4   6  15      284.66      266.02     50.16 o 
  -3   6  15      722.34      880.76     35.55 o 
  -2   6  15      277.19      285.14    170.34 o 
  -1   6  15      270.92      300.63     23.01 o 
   0   6  15     2562.16     2501.76     60.25 o 
   1   6  15        0.19        6.51     17.98 o 
   2   6  15      299.29      285.64     21.18 o 
   3   6  15      259.39      232.50     24.29 o 
   4   6  15      366.30      368.85     24.48 o 
   5   6  15       34.88       36.06     14.51 o 
   6   6  15      638.85      627.85     64.35 o 
   7   6  15      336.89      409.37     32.81 o 
   8   6  15      462.59      537.82     30.84 o 
   9   6  15       26.66       18.77      9.32 o 
  10   6  15        2.02        0.00     52.36 o 
  11   6  15       30.62       13.88     51.10 o 
  -6   7  15      193.22      198.10     71.92 o 
  -5   7  15      278.45      304.73     65.61 o 
  -4   7  15      179.54      222.31     45.42 o 
  -3   7  15       10.53       24.86      9.79 o 
  -2   7  15      353.27      358.18    197.16 o 
  -1   7  15      424.61      430.27     29.02 o 
   0   7  15      864.51      928.15     36.27 o 
   1   7  15      771.98      237.22     72.55 o 
   2   7  15        0.77        7.40     15.14 o 
   3   7  15     1448.34     1368.07     62.77 o 
   4   7  15     1100.98     1096.27     38.66 o 
   5   7  15       27.84       36.93     19.24 o 
   6   7  15       68.06       41.72     23.97 o 
   7   7  15      532.07      522.81     31.73 o 
   8   7  15       85.90       40.32     12.26 o 
   9   7  15       72.89       65.49     29.97 o 
  10   7  15      602.70      442.26     85.17 o 
  11   7  15       53.75       23.34     64.35 o 
  -5   8  15      112.96      153.31     68.77 o 
  -4   8  15        6.75        0.00     40.38 o 
  -3   8  15       37.15       39.27     14.83 o 
  -2   8  15       82.79       70.66     16.40 o 
  -1   8  15      859.73      880.11     38.48 o 
   0   8  15      768.03       41.64     50.47 o 
   1   8  15      315.75      295.34     24.85 o 
   2   8  15      828.12      739.94     31.63 o 
   3   8  15      351.88      406.97     66.88 o 
   4   8  15      713.65      705.18     88.01 o 
   5   8  15      703.20      733.89     34.41 o 
   6   8  15       28.50       40.96     11.68 o 
   7   8  15       15.93       12.21      9.86 o 
   8   8  15      205.44      208.21     21.85 o 
   9   8  15      221.23      175.41     25.24 o 
  10   8  15      514.41      507.06     54.85 o 
  11   8  15      513.90      564.66    138.80 o 
  -5   9  15      164.16      177.91     72.55 o 
  -4   9  15       19.30       43.53     51.10 o 
  -3   9  15        0.47       11.36     12.62 o 
  -2   9  15      581.79      711.03     40.38 o 
  -1   9  15      164.53      224.60     23.97 o 
   0   9  15      255.03      260.02     37.85 o 
   1   9  15       71.23       29.42     11.71 o 
   2   9  15      207.78      192.80     20.69 o 
   3   9  15     1367.16     1433.97     59.94 o 
   4   9  15     1089.50     1069.68     43.49 o 
   5   9  15       85.54       60.88     32.49 o 
   6   9  15        5.48        0.00      9.98 o 
   7   9  15       33.49       28.26     18.93 o 
   8   9  15       56.02        0.00     18.61 o 
   9   9  15      158.04      190.29     21.78 o 
  10   9  15      310.06      323.03     58.19 o 
  -2  10  15      551.51      569.07     37.85 o 
  -1  10  15      212.11      211.98     23.34 o 
   0  10  15        2.34        0.00     20.19 o 
   1  10  15        0.97       18.54     12.83 o 
   2  10  15       48.45       34.49     12.88 o 
   3  10  15     1025.74     1092.02    114.19 o 
   4  10  15        2.82       18.91     11.17 o 
   5  10  15       16.60       44.25     13.02 o 
   6  10  15        3.66        0.00     10.58 o 
   7  10  15        9.79        3.79     10.00 o 
   8  10  15        6.88        8.82     13.88 o 
   9  10  15       22.46       22.90     35.21 o 
  10  10  15        0.73        0.00     37.33 o 
  -2  11  15       27.72       61.20     15.14 o 
  -1  11  15        1.27        0.40     20.19 o 
   0  11  15      200.50      125.87     73.50 o 
   1  11  15        0.63        0.00     10.53 o 
   2  11  15      524.75      543.63     35.74 o 
   3  11  15      184.85      165.42     21.86 o 
   4  11  15      146.34      143.38     20.78 o 
   5  11  15      126.73      117.47     18.86 o 
   6  11  15      119.86      119.92     30.28 o 
   7  11  15       17.20        0.71     26.50 o 
   8  11  15        0.90        0.00     40.15 o 
   9  11  15        0.48        2.55     41.34 o 
  -1  12  15      103.83      102.88     19.96 o 
   0  12  15      179.83      189.63     22.61 o 
   1  12  15      187.22      146.21     20.84 o 
   2  12  15        6.24       32.89     14.19 o 
   3  12  15     1118.08     1061.46     43.82 o 
   4  12  15      414.52      401.00     72.55 o 
   5  12  15       39.25       37.17     13.63 o 
   6  12  15      217.99      165.09     92.74 o 
   7  12  15       59.07       36.17     38.82 o 
   8  12  15       57.88       55.84     44.76 o 
   1  13  15       19.29       11.50     17.35 o 
   2  13  15      568.46      621.28     41.41 o 
   3  13  15      402.46      382.02     32.47 o 
   4  13  15       79.90       63.95     40.38 o 
   5  13  15      234.02      162.47     44.20 o 
   6  13  15        1.07       12.48     36.56 o 
  -4  -9  16       18.12       25.87     17.67 o 
  -3  -9  16      315.44      333.75     40.38 o 
  -2  -9  16       51.67       32.81     19.56 o 
  -1  -9  16      292.59      329.33     37.22 o 
   0  -9  16       24.15        0.00     14.51 o 
   1  -9  16       91.67      100.94     23.97 o 
   2  -9  16      681.45      998.72     58.67 o 
  -5  -8  16        7.98        0.00     16.40 o 
  -4  -8  16      131.17      117.98     25.87 o 
  -3  -8  16       75.00       30.28     18.93 o 
  -2  -8  16      113.52      165.93     29.65 o 
  -1  -8  16        1.75        0.00     14.51 o 
   0  -8  16      263.42      391.79     39.12 o 
   1  -8  16      122.59      135.01     23.34 o 
   2  -8  16      264.53      244.79     30.28 o 
   3  -8  16      552.39      536.90    120.50 o 
   4  -8  16      281.43      270.03     93.37 o 
   5  -8  16      135.22      112.30     74.45 o 
  -6  -7  16        3.27        0.00     17.67 o 
  -5  -7  16       22.39       46.06     22.08 o 
  -4  -7  16       74.44       94.64     23.97 o 
  -3  -7  16       71.07      120.50     26.50 o 
  -2  -7  16       23.22        0.00     14.51 o 
  -1  -7  16        5.01        0.00     13.88 o 
   0  -7  16      212.65      161.51     24.61 o 
   1  -7  16      235.36      278.86     30.28 o 
   2  -7  16        1.81       11.36     15.77 o 
   3  -7  16       55.65       62.55     17.01 o 
   4  -7  16       73.05       18.30     62.46 o 
   5  -7  16      279.81      188.64     88.33 o 
   6  -7  16        8.20       14.51     73.18 o 
  -7  -6  16       73.20       47.32     21.45 o 
  -6  -6  16       28.19        0.00     15.77 o 
  -5  -6  16        0.59        0.00     15.77 o 
  -4  -6  16       54.57       45.42     18.30 o 
  -3  -6  16      725.72      769.07     53.00 o 
  -2  -6  16      150.97      123.66     23.34 o 
  -1  -6  16      219.89      297.79     32.18 o 
   0  -6  16        8.23        0.00     13.25 o 
   1  -6  16      127.46      157.09     24.61 o 
   2  -6  16      381.31      326.18     30.91 o 
   3  -6  16      337.45      392.99     41.32 o 
   4  -6  16      235.99      260.56     70.66 o 
   5  -6  16       17.01       15.77     59.94 o 
   6  -6  16      184.42      156.46     76.97 o 
   7  -6  16       85.22      147.63     77.60 o 
  -7  -5  16      150.70      117.35     24.61 o 
  -6  -5  16      539.38      629.64     49.21 o 
  -5  -5  16      112.44       77.60     22.08 o 
  -4  -5  16      212.26      224.60     29.65 o 
  -3  -5  16       10.08        0.00     14.51 o 
  -2  -5  16      399.80      346.36     34.70 o 
  -1  -5  16      565.27      721.75     47.95 o 
   0  -5  16     1135.89     1133.10     50.47 o 
   1  -5  16      483.40      595.57     41.64 o 
   2  -5  16      523.78      519.86     38.48 o 
   3  -5  16      674.16      735.64     80.44 o 
   4  -5  16      705.62      799.77     85.17 o 
   5  -5  16      312.62      411.98    103.47 o 
   6  -5  16      486.40      465.61    121.13 o 
   7  -5  16       12.37        0.00     59.30 o 
   8  -5  16        5.64       22.08     71.29 o 
  -8  -4  16       93.07       28.39     21.45 o 
  -7  -4  16      781.72      659.92     47.32 o 
  -6  -4  16        4.97        0.00     15.14 o 
  -5  -4  16       36.67        6.31     14.51 o 
  -4  -4  16      284.00      223.97     29.02 o 
  -3  -4  16       10.71       54.26     17.67 o 
  -2  -4  16      248.23      147.00     23.34 o 
  -1  -4  16     2526.45     2990.47     88.33 o 
   0  -4  16      211.87      187.38     23.97 o 
   1  -4  16      216.55      198.73     24.61 o 
   2  -4  16       14.47       27.84     13.22 o 
   3  -4  16      244.65      260.29     25.21 o 
   4  -4  16       62.15       53.98     17.98 o 
   5  -4  16     2154.94     2072.51    128.70 o 
   6  -4  16      110.97      143.85     82.02 o 
   7  -4  16      177.49       32.81     62.46 o 
   8  -4  16        4.76        3.79     71.92 o 
   9  -4  16       22.13       14.51     66.88 o 
  -8  -3  16      289.28      328.07     35.33 o 
  -7  -3  16        4.04       24.61     17.03 o 
  -6  -3  16       88.94      129.33     24.61 o 
  -5  -3  16       27.81        0.00     13.88 o 
  -4  -3  16       87.75       76.97     18.93 o 
  -3  -3  16      115.66      139.43     22.08 o 
  -2  -3  16     1624.02     1528.04     58.67 o 
  -1  -3  16        6.39        0.00     11.36 o 
   0  -3  16      237.77      112.93     19.56 o 
   1  -3  16       11.37        1.89     11.99 o 
   2  -3  16        2.51        0.00     11.46 o 
   3  -3  16      167.20      203.43     44.16 o 
   4  -3  16      930.74      975.47     35.82 o 
   5  -3  16       84.35       87.06     58.04 o 
   6  -3  16     3049.68     2931.80    147.00 o 
   7  -3  16        9.23       13.88     51.10 o 
   8  -3  16       87.33      157.09     73.18 o 
   9  -3  16      290.29      155.83    102.21 o 
  -8  -2  16       46.82       32.81     78.86 o 
  -7  -2  16       60.53       24.61     15.77 o 
  -6  -2  16       89.36       96.53     20.19 o 
  -5  -2  16      113.65      273.18     30.91 o 
  -4  -2  16      158.87      186.12     23.97 o 
  -3  -2  16      125.98      126.81     20.82 o 
  -2  -2  16     1105.03     1129.31     47.95 o 
  -1  -2  16       89.19       78.23     17.67 o 
   0  -2  16       22.45       71.92     16.40 o 
   1  -2  16       42.02       76.97     16.40 o 
   2  -2  16        7.63       10.66     10.92 o 
   3  -2  16      208.44      228.56     44.16 o 
   4  -2  16       31.48       12.87     10.98 o 
   5  -2  16     1042.85      721.64    209.46 o 
   6  -2  16       57.42       69.40     54.89 o 
   7  -2  16      240.83      216.40     66.24 o 
   8  -2  16       25.17       29.02     64.35 o 
   9  -2  16        3.67        0.00     58.67 o 
  10  -2  16      479.18      434.69     87.06 o 
  -8  -1  16      238.10      404.41    105.99 o 
  -7  -1  16      776.96      838.01     46.89 o 
  -6  -1  16        8.84       18.93     14.51 o 
  -5  -1  16        1.61        3.79     12.62 o 
  -4  -1  16       41.75       20.82     13.25 o 
  -3  -1  16        6.78       28.39     13.88 o 
  -2  -1  16     1096.23     1060.55     45.42 o 
  -1  -1  16       52.40       83.91     16.40 o 
   0  -1  16       52.96       28.39     13.25 o 
   1  -1  16      220.33      153.31     20.19 o 
   2  -1  16       79.87       76.13     14.83 o
[truncated: 96,652 more chars]
